# Supplementary material for: The C16orf87 protein is a subunit of the MIER corepressor complex controlling embryonic development and cell migration
Source: Sci Rep. 2026 Apr 30;16:13907. doi: 10.1038/s41598-026-50740-7 (PMC13133221; doi:10.1038/s41598-026-50740-7)
Supplement: Supplementary file 3 — Supplementary Information 2. [file 41598_2026_50740_MOESM3_ESM.xlsx]

## Sheet: Panc1KO-vs-PancWT
Supplementary Table S1: Quantitative differential analysis of protein abundance in Panc-01 knockout versus wild-type cells.
Gene	Log2ratio	log.adj.p-value	Ratio	Adj.p-value
BPIFB1	4.55299	13.7766	23.474	1.6727e-14
H3C1; H3C10; H3C11; H3C12; H3C2; H3C3; H3C4; H3C6; H3C7; H3C8	-3.42663	13.3966	0.093	4.0125e-14
SUDS3	2.98568	12.3663	7.921	4.30259e-13
RSPH3	-4.29336	11.4932	0.051	3.2124e-12
EAF2	-5.38082	11.4157	0.024	3.83975e-12
NLRP12	6.20443	11.248	73.743	5.64994e-12
C4BPA	-3.42663	10.6187	0.093	2.4e-11
DNAJB14	-4.60823	10.5688	0.041	2.7e-11
C2orf80	-3.04692	10.1284	0.121	7.4e-11
SEC22A	-6.26534	9.96953	0.013	1.07269e-10
MMP1	2.66015	9.86549	6.321	1.36304e-10
DHRS3	-5.38082	9.74008	0.024	1.81937e-10
STON2	-4.32193	9.28791	0.05	5.15e-10
CLVS1	4.2043	9.19379	18.434	6.40047e-10
BRI3	-3.94342	9.10986	0.065	7.76e-10
NFRKB	-3.17137	8.85261	0.111	1.40408e-09
ACSS1	2.83066	8.80649	7.114	1.56138e-09
OR2Z1	-3.42663	8.64316	0.093	2.27424e-09
PPP4R4	-2.79586	8.27822	0.144	5.2696e-09
MYT1L	-2.82623	8.20842	0.141	6.18847e-09
C1orf174	-3.92139	7.7169	0.066	1.91909e-08
HNRNPM	4.06376	7.6822	16.723	2.07875e-08
A2ML1	4.3659	7.58466	20.619	2.6022e-08
CARD17	-4.03505	7.54504	0.061	2.85078e-08
H2BC21	-2.53952	6.8879	0.172	1.2945e-07
KCNK5	-5.26534	6.67548	0.026	2.11117e-07
WDR41	-3.13289	6.4466	0.114	3.57601e-07
CTSC	-3.26534	6.38935	0.104	4.07995e-07
AZGP1	-5.05889	6.17021	0.03	6.7576e-07
HAS1	2.54325	6.16804	5.829	6.79141e-07
H4-16; H4C1; H4C11; H4C12; H4C13; H4C14; H4C15; H4C2; H4C3; H4C4; H4C5; H4C6; H4C8; H4C9	-2.4112	6.13494	0.188	7.32931e-07
PEX11G	-6.05889	6.07878	0.015	8.34095e-07
CBFA2T2	3.40272	5.82225	10.576	1.50573e-06
GPR107	-3.68038	5.67056	0.078	2.1352e-06
TAF5L	-4.26534	5.65553	0.052	2.21041e-06
PPP2R5C	-3.45799	5.63556	0.091	2.31443e-06
ADCY9	-4.71786	5.51784	0.038	3.035e-06
H2BC18	-2.30045	5.49953	0.203	3.16569e-06
PRRX2	-4.64386	5.4358	0.04	3.6661e-06
HSPA8	2.49825	5.4181	5.65	3.81854e-06
SF1	-3.23786	5.26488	0.106	5.43405e-06
EDEM2	-3.30757	5.25465	0.101	5.56355e-06
RING1	3.96735	5.12183	15.642	7.55395e-06
RTN1	-2.71786	5.08567	0.152	8.20973e-06
KCTD18	-3.55639	5.06117	0.085	8.68623e-06
SLC52A2	-3.45799	5.00156	0.091	9.96419e-06
ATP5MC1	-5.96578	5.00156	0.016	9.96419e-06
HYOU1	3.72334	4.96737	13.208	1.07804e-05
ATP9B	3.65581	4.54256	12.604	2.86706e-05
BTK	3.61164	4.51667	12.224	3.04316e-05
PIP4P2	-3.35107	4.42235	0.098	3.78134e-05
ZBTB10	-3.07097	4.40405	0.119	3.94411e-05
SLC9A2	-2.1976	4.31574	0.218	4.83343e-05
ARHGAP18	1.79077	4.30986	3.46	4.89938e-05
APOM	3.23189	4.24125	9.395	5.73786e-05
CLDN15	3.28288	4.16694	9.733	6.80858e-05
BARGIN	3.83562	4.08004	14.277	8.31696e-05
CCDC175	-1.95456	3.74204	0.258	0.000181119
FASTKD3	3.96541	3.70609	15.621	0.000196748
DMD	-2.152	3.70073	0.225	0.000199189
FAM177A1	2.55802	3.6293	5.889	0.000234802
GOLGA6L6	-2.34373	3.61948	0.197	0.00024017
RPS15	-2.23786	3.59185	0.212	0.000255949
PDP2	-2.49818	3.59115	0.177	0.000256359
PLIN2	-2.06492	3.57315	0.239	0.00026721
PODXL	-2.23107	3.54601	0.213	0.000284438
RIT1	-3.85726	3.54018	0.069	0.000288281
ADI1	1.59741	3.53798	3.026	0.00028975
LRRC15	3.49301	3.51796	11.259	0.000303419
ALDH1L1	-2.75633	3.4688	0.148	0.000339782
MACROH2A1	-2.64386	3.39178	0.16	0.000405713
PLP2	1.63831	3.38304	3.113	0.000413958
CCDC50	-2.58208	3.27151	0.167	0.000535168
SMARCB1	-3.60823	3.23352	0.082	0.000584092
ATP5IF1	-3.1976	3.22711	0.109	0.000592777
CDK3	1.8536	3.21676	3.614	0.000607065
APBA1	2.53182	3.18474	5.783	0.000653517
RPL34	1.50182	3.12251	2.832	0.000754212
G3BP2	3.0505	3.06663	8.285	0.000857775
NCOA7	1.75446	3.04146	3.374	0.000908956
TIMM22	-4.03505	3.01644	0.061	0.00096286
DPYSL2	-2.07704	2.96787	0.237	0.0010768
CAB39L	-3.57347	2.93098	0.084	0.00117224
OR5AC2	-2.08927	2.74644	0.235	0.00179291
HCFC1	2.3454	2.73209	5.082	0.00185313
PLCD4	-2.12658	2.72687	0.229	0.00187556
PMS1	-3.39593	2.60582	0.095	0.00247843
CTC1	-3.45799	2.60101	0.091	0.00250607
TMUB2	-3.12029	2.5189	0.115	0.00302758
HPS3	-2.79586	2.5189	0.144	0.00302758
CPNE2	-2.191	2.49862	0.219	0.00317235
PIGR	3.08627	2.48054	8.493	0.00330723
GLTP	1.91265	2.45359	3.765	0.00351895
PDCD11	-1.75633	2.4506	0.296	0.00354324
PTX3	-2.36587	2.44106	0.194	0.0036219
CDC42	1.33743	2.44086	2.527	0.00362361
SFT2D1	2.51248	2.43215	5.706	0.00369698
MMP3	1.66221	2.33986	3.165	0.00457238
MOB1B	1.36625	2.33797	2.578	0.00459233
GET4	-1.85726	2.33681	0.276	0.00460455
NME2P1	2.6427	2.33176	6.245	0.00465847
MCUB	-3.30757	2.29138	0.101	0.00511237
ACTC1	1.29631	2.2834	2.456	0.00520719
POC5	-2.82623	2.26066	0.141	0.00548708
HSD3B7	2.90651	2.25515	7.498	0.00555708
RIPK2	2.43669	2.22514	5.414	0.00595467
PIP	-2.62593	2.21575	0.162	0.00608491
UQCC3	1.57386	2.19567	2.977	0.00637284
TMCO1	1.73769	2.17691	3.335	0.00665413
PPIA	3.14012	2.16747	8.816	0.00680027
VMA21	-1.8365	2.15297	0.28	0.00703114
KDELR2	-1.87303	2.07795	0.273	0.00835699
CD68	-3.32193	2.06462	0.1	0.00861742
EXT2	2.65901	2.06442	6.316	0.00862137
ACSL4	1.30626	2.06074	2.473	0.00869482
DSEL	-3.05889	2.05475	0.12	0.00881554
EPHX2	-3.08314	2.05288	0.118	0.00885366
UGDH	1.29219	2.0368	2.449	0.00918758
TAX1BP1	2.2455	2.03595	4.742	0.00920553
PPM1N	2.35473	2.00937	5.115	0.00978646
SEMA3C	1.89685	1.97662	3.724	0.0105531
PASK	-3.68038	1.97077	0.078	0.0106963
PIWIL4	-2.17137	1.97077	0.222	0.0106963
MAP1LC3A	1.65122	1.96045	3.141	0.0109533
STON1-GTF2A1L	-2.15843	1.94506	0.224	0.0113485
PRDX5	-1.52699	1.91366	0.347	0.0121995
EFCAB8	2.03104	1.89346	4.087	0.0127803
CAPG	-1.51046	1.83327	0.351	0.0146801
VN1R5	-1.49411	1.82439	0.355	0.0149834
PDK3	3.29396	1.81922	9.808	0.0151629
APOA1	3.40354	1.81024	10.582	0.0154796
MYH10	2.74114	1.80783	6.686	0.0155658
ARMC7	-3.64386	1.79216	0.08	0.0161375
C19orf54	2.96181	1.77023	7.791	0.0169734
SLC30A7	-2.23107	1.75541	0.213	0.0175626
APOL2	-2.07704	1.75434	0.237	0.0176058
DCTPP1	1.31325	1.74767	2.485	0.0178785
EIF4A2	-2.85726	1.74557	0.138	0.0179651
PLEKHM2	2.62527	1.73506	6.17	0.0184052
TTC5	2.4665	1.71664	5.527	0.0192024
PDE5A	1.13553	1.71352	2.197	0.0193411
RAB21	1.20539	1.70646	2.306	0.0196581
TMEM40	2.69844	1.70076	6.491	0.0199177
FBXL19	-2.85726	1.67798	0.138	0.0209904
POMT1	-2.84684	1.67416	0.139	0.0211756
BNIP2	3.31252	1.6719	9.935	0.0212865
CDCA8	-2.22432	1.66334	0.214	0.02171
TYW3	-2.25843	1.64438	0.209	0.0226786
RNF220	-2.05289	1.63758	0.241	0.0230367
IGF2BP2	-1.61706	1.63191	0.326	0.0233397
CUTC	-2.86775	1.62524	0.137	0.0237005
RPLP1	-1.43051	1.60855	0.371	0.0246293
THSD1	2.42438	1.6034	5.368	0.024923
FTL	1.10165	1.6031	2.146	0.0249401
1	-1.63039	1.59896	0.323	0.025179
ANTXR1	1.66767	1.59726	3.177	0.0252781
RALA	1.73725	1.59302	3.334	0.0255257
PHLDA1	2.51248	1.5857	5.706	0.0259597
FUT8	-3.47393	1.57788	0.09	0.0264314
DESI1	-2.25843	1.54511	0.209	0.0285027
DPYS	-1.97143	1.53265	0.255	0.0293325
GDF3	2.23726	1.52544	4.715	0.0298236
GK3P	-3.45799	1.50795	0.091	0.0310489
HINT3	1.88636	1.50036	3.697	0.0315963
TUBB2A	-1.39214	1.49811	0.381	0.0317609
SLC5A3	1.86869	1.49136	3.652	0.0322583
CLDN1	1.7761	1.48838	3.425	0.0324801
HLA-H	-2.00578	1.48551	0.249	0.0326957
TRIOBP	1.854	1.48289	3.615	0.0328935
KRT10	-1.38458	1.48289	0.383	0.0328935
MACROH2A2	-2.42663	1.4826	0.186	0.0329156
FRZB	-3.38082	1.47239	0.096	0.0336984
GTSE1	1.88401	1.46466	3.691	0.0343034
PALLD	1.71721	1.4426	3.288	0.036091
AP2S1	-1.56064	1.44238	0.339	0.036109
FLT1	1.66312	1.43852	3.167	0.0364313
MLKL	-2.71786	1.43852	0.152	0.0364313
AP4S1	2.42277	1.43417	5.362	0.0367981
NEFL	2.29013	1.43417	4.891	0.0367981
MAP2K7	2.42492	1.43414	5.37	0.0368014
CDIPT	2.02255	1.43035	4.063	0.037124
IFITM3	-2.1976	1.42953	0.218	0.0371934
LPGAT1	2.06936	1.42512	4.197	0.0375733
NUP205	-1.38082	1.42479	0.384	0.037602
AHSG	2.34056	1.40045	5.065	0.0397699
PARP9	2.78429	1.40045	6.889	0.0397699
APOBEC3G	1.26784	1.39381	2.408	0.0403825
SELENOK	-2.152	1.38945	0.225	0.0407898
ENG	-1.56918	1.38311	0.337	0.0413892
UBE2D2	-1.34008	1.37894	0.395	0.0417892
PABPC4	2.23726	1.37484	4.715	0.0421848
ATPAF1	-2.74662	1.36745	0.149	0.042909
PHLDB2	1.06695	1.36688	2.095	0.0429657
CFAP97	-2.38082	1.36166	0.192	0.0434854
PIGX	-2.59946	1.36166	0.165	0.0434854
PSMD10	1.24914	1.35518	2.377	0.0441388
IRS2	-2.7084	1.35384	0.153	0.0442753
UBE2M	1.01507	1.33872	2.021	0.0458442
SAMD9L	-2.38082	1.33609	0.192	0.0461221
RPL36AL	1.18713	1.33572	2.277	0.0461619
THEM4	1.71721	1.33572	3.288	0.0461619
EEF1E1	1.04893	1.33533	2.069	0.0462033
CRLF3	1.69198	1.33465	3.231	0.0462756
NME1	1.01078	1.33248	2.015	0.0465066
ARID3B	-2.23786	1.32651	0.212	0.0471506
IGHG1	-2.63487	1.31533	0.161	0.0483799
AHNAK	-1.32916	1.3124	0.398	0.0487078
TFPI	1.26364	1.3113	2.401	0.0488317
SERPINB4	-2.62593	1.30269	0.162	0.0498091
PDLIM1	1.00791	1.29929	2.011	0.0502007
PRKDC	-1.32193	1.29686	0.4	0.050482
ARL4C	1.96938	1.29649	3.916	0.0505253
HAUS7	-1.79086	1.28805	0.289	0.0515172
BSDC1	-2.73697	1.28805	0.15	0.0515172
HLCS	2.31701	1.28475	4.983	0.0519099
CRIP2	1.03633	1.27884	2.051	0.0526206
STATH	2.68863	1.26655	6.447	0.0541317
SNRPF	-1.44222	1.2616	0.368	0.0547524
ATRIP	-1.78588	1.25052	0.29	0.0561663
CNOT7	-1.73697	1.24433	0.3	0.0569734
RPL26	0.978928	1.2364	1.971	0.0580224
GLS	1.03069	1.23347	2.043	0.0584151
LRRC8B	2.54819	1.23269	5.849	0.0585214
ATP1B1	0.969381	1.20877	1.958	0.0618348
MRPL57	2.26604	1.20786	4.81	0.0619635
RAB17	1.26963	1.20786	2.411	0.0619635
PRDX4	0.967906	1.20459	1.956	0.0624322
EVI5	1.86433	1.20136	3.641	0.0628985
SLC9A5	2.33228	1.20119	5.036	0.062923
LANCL1	-1.5187	1.19391	0.349	0.0639866
TMEM68	2.31701	1.19123	4.983	0.0643831
2	-1.44615	1.18634	0.367	0.0651119
POLH	-1.79586	1.17504	0.288	0.0668279
IBA57	2.13192	1.17332	4.383	0.0670935
AK4	-1.27579	1.16298	0.413	0.0687105
MYOF	-1.2723	1.14958	0.414	0.0708631
ZNF346	-2.02915	1.14865	0.245	0.0710157
TDRD9	2.21164	1.14848	4.632	0.0710434
UBXN1	-1.35845	1.14141	0.39	0.072208
KHDRBS3	1.76469	1.13896	3.398	0.0726176
FITM2	1.68212	1.13463	3.209	0.0733456
DTYMK	0.975997	1.13451	1.967	0.073366
LIPA	-1.35845	1.13359	0.39	0.0735212
SH3KBP1	2.28274	1.13165	4.866	0.0738496
TUBB	-1.26882	1.12831	0.415	0.0744205
SNCG	-1.24469	1.12335	0.422	0.0752746
FYTTD1	-1.48197	1.12242	0.358	0.0754354
PYGM	2.24001	1.11945	4.724	0.0759537
GKAP1	-2.47393	1.11723	0.18	0.076343
TXNRD3	-1.93236	1.11433	0.262	0.0768552
NUDT5	-1.25154	1.11397	0.42	0.0769184
DGKE	-3.26534	1.11222	0.104	0.0772282
AKR1B1	0.932817	1.11106	1.909	0.0774358
RSRC2	2.25217	1.11071	4.764	0.0774975
BCAS3	1.61918	1.11071	3.072	0.0774975
WBP2	-1.76121	1.11071	0.295	0.0774975
SORBS1	-1.24469	1.11039	0.422	0.0775552
ABCB4	-1.80088	1.10961	0.287	0.0776945
CUX2	-3.01159	1.10955	0.124	0.0777058
ECT2	0.994218	1.10937	1.992	0.0777381
LARGE1	1.02361	1.09978	2.033	0.0794725
SURF4	-1.41504	1.09767	0.375	0.0798598
MYADM	-1.2109	1.0799	0.432	0.0831961
PCIF1	1.53754	1.07378	2.903	0.0843763
CCDC59	2.04893	1.07298	4.138	0.0845311
MTIF3	-2.47393	1.07227	0.18	0.0846703
SCLY	2.16446	1.06195	4.483	0.0867066
LTV1	1.56316	1.06195	2.955	0.0867066
ATP5F1D	-1.23447	1.05426	0.425	0.0882558
SERPINB6	-1.23107	1.04091	0.426	0.091011
ACAT2	-1.20091	1.03942	0.435	0.0913237
SLC2A6	2.12035	1.03005	4.348	0.0933155
AGFG2	1.55336	1.02866	2.935	0.0936137
NEPRO	-2.68038	1.02422	0.156	0.0945749
TTC26	2.19661	1.02102	4.584	0.0952762
BRD4	-1.63487	1.01311	0.322	0.0970256
RCC2	0.893751	1.00631	1.858	0.0985583
EEF1D	-1.17137	0.996891	0.444	0.100719
CNIH4	-2.13924	0.996587	0.227	0.100789
ATP2B4	-1.32916	0.993561	0.398	0.101494
MYO6	1.02432	0.990192	2.034	0.102284
TXNDC17	-1.20423	0.98805	0.434	0.10279
TUBA4A	0.885184	0.986223	1.847	0.103223
ELMOD2	-2.8997	0.983416	0.134	0.103892
EDF1	-1.32916	0.977213	0.398	0.105387
ARL8B	0.947105	0.960756	1.928	0.109457
GRB7	2.07827	0.960022	4.223	0.109642
CYP2R1	-1.30045	0.946753	0.406	0.113044
TRUB2	-1.96578	0.946496	0.256	0.113111
NMES1	2.06592	0.94519	4.187	0.113451
RAP1B	0.914565	0.944477	1.885	0.113638
PCDH9	2.03069	0.930131	4.086	0.117454
ASPH	-1.36216	0.922528	0.389	0.119529
RPS25	-1.18115	0.919262	0.441	0.120431
DEK	-1.25843	0.918923	0.418	0.120525
CCDC66	2.56706	0.914797	5.926	0.121675
NFATC3	1.99783	0.911782	3.994	0.122523
ZBTB8OS	1.21847	0.911782	2.327	0.122523
PKN3	2.49851	0.911257	5.651	0.122671
HPCAL1	0.889863	0.911257	1.853	0.122671
GGH	-2.35107	0.907849	0.196	0.123638
SPP2	-1.79586	0.906789	0.288	0.12394
DPP9	2.56413	0.905802	5.914	0.124222
RPL9; RPL9P7; RPL9P8; RPL9P9	-1.17462	0.904805	0.443	0.124507
TOX2	1.90997	0.902965	3.758	0.125036
PTDSS1	-1.77103	0.902519	0.293	0.125165
RAC1	0.849599	0.901167	1.802	0.125555
HM13	-1.31473	0.899462	0.402	0.126049
PBRM1	-1.66658	0.899462	0.315	0.126049
TPM3	0.91533	0.897211	1.886	0.126704
VAT1	-1.14561	0.892309	0.452	0.128142
TM9SF2	-1.49005	0.890749	0.356	0.128603
HMGCS1	1.21475	0.888682	2.321	0.129216
ANLN	0.913799	0.886404	1.884	0.129896
SUPT6H	-1.13289	0.871038	0.456	0.134574
SLCO4A1	1.04544	0.867263	2.064	0.135749
NDUFB3	-1.90509	0.866914	0.267	0.135858
RDH14	-1.28983	0.866858	0.409	0.135876
MACIR	1.80653	0.866087	3.498	0.136117
CCDC34	-2.29336	0.865793	0.204	0.136209
CCDC124	-1.34008	0.862448	0.395	0.137263
ANK1	-1.27579	0.856906	0.413	0.139026
APOBEC3F	1.02574	0.856265	2.036	0.139231
DNMBP	-1.25498	0.855826	0.419	0.139371
KRT78	-1.61264	0.853558	0.327	0.140101
TMEM9	1.82701	0.851318	3.548	0.140826
CMTM7	-2.76611	0.848168	0.147	0.141851
BAG4	-1.9105	0.846042	0.266	0.142547
EMC9	1.848	0.845469	3.6	0.142735
FDFT1	-1.36216	0.842118	0.389	0.143841
GLS	1.1865	0.834942	2.276	0.146237
CHID1	-1.26882	0.833586	0.415	0.146695
ACSL3	0.941858	0.833383	1.921	0.146763
COPS7B	-1.5649	0.830848	0.338	0.147622
COX15	-2.26534	0.830848	0.208	0.147622
ISOC1	-1.40354	0.828186	0.378	0.14853
SIPA1L1	1.92067	0.82767	3.786	0.148706
MANBA	-2.72738	0.82767	0.151	0.148706
YBEY	1.91915	0.825598	3.782	0.149418
CEP290	1.44679	0.825598	2.726	0.149418
COL2A1	-1.77596	0.823788	0.292	0.150042
ORMDL1	-1.85204	0.822582	0.277	0.150459
RBMS1	1.41414	0.820791	2.665	0.151081
GPX4	1.18142	0.819761	2.268	0.15144
SPRYD7	1.68572	0.819761	3.217	0.15144
NPTN	-2.08314	0.815205	0.236	0.153037
RAB8A	0.893751	0.809945	1.858	0.154901
SUB1	-1.14561	0.804991	0.452	0.156678
TSPO	-2.2109	0.804991	0.216	0.156678
LIAS	-2.25843	0.804991	0.209	0.156678
PXDC1	-2.662	0.804251	0.158	0.156946
TSNAX	-1.13289	0.804156	0.456	0.15698
HERPUD1	2.57071	0.801588	5.941	0.157911
RPS11	0.805705	0.797434	1.748	0.159428
ALDH1A3	0.805705	0.796942	1.748	0.159609
GET1	1.584	0.793293	2.998	0.160956
CD59	1.04474	0.790973	2.063	0.161818
TUFT1	1.9542	0.790369	3.875	0.162043
MIB1	1.34142	0.790117	2.534	0.162137
CCP110	-2.15843	0.787547	0.224	0.163099
HEATR1	-1.13289	0.783028	0.456	0.164806
BAZ1A	-1.31833	0.78206	0.401	0.165173
RAB7A	0.799087	0.781307	1.74	0.16546
ACAD8	-2.17788	0.77993	0.221	0.165985
SLC25A15	2.08134	0.775171	4.232	0.167814
INPP5A	-2.38836	0.774392	0.191	0.168116
NEO1	1.51147	0.771474	2.851	0.169249
ENO2	-1.12973	0.770932	0.457	0.16946
CHD3	-1.81097	0.770348	0.285	0.169688
NMRAL1	-1.71786	0.764479	0.304	0.171997
TOP2A	-1.23107	0.763461	0.426	0.172401
ERICH1	-2.74662	0.763461	0.149	0.172401
ADGRG4	-2.77596	0.760166	0.146	0.173714
NBN	1.34312	0.758752	2.537	0.17428
CNBP	0.818851	0.758073	1.764	0.174553
PNO1	-1.11716	0.75659	0.461	0.17515
DDX11	-2.18442	0.754968	0.22	0.175805
ZEB1	-2.29336	0.754918	0.204	0.175825
TMEM59	-2.75633	0.754591	0.148	0.175958
WWC2	-2.14561	0.751112	0.226	0.177373
MT-ATP6	0.978928	0.750442	1.971	0.177647
DOCK3	-1.64837	0.750071	0.319	0.177799
CAMSAP3	-1.68501	0.749043	0.311	0.17822
LACRT	1.39671	0.746244	2.633	0.179372
GBF1	-1.06492	0.746244	0.478	0.179372
RYR3	-1.23447	0.746244	0.425	0.179372
ACSL1	0.988412	0.745533	1.984	0.179666
NOVA2	-2.62593	0.745058	0.162	0.179863
ORC6	-2.12029	0.743317	0.23	0.180586
PROCR	0.840765	0.743055	1.791	0.180695
LSM14A	1.04054	0.738793	2.057	0.182477
KLK6	-2.07097	0.736637	0.238	0.183385
ABHD5	-2.1078	0.731988	0.232	0.185358
CAVIN2	0.775683	0.73193	1.712	0.185383
ALAD	-1.45799	0.731888	0.364	0.185401
TNFSF4	-1.62149	0.730611	0.325	0.185947
GLYR1	-1.78588	0.72754	0.29	0.187266
COX5A	-1.38082	0.72431	0.384	0.188664
GLCE	1.30159	0.722979	2.465	0.189243
EPDR1	-1.69432	0.72281	0.309	0.189317
GNPAT	0.937344	0.721698	1.915	0.189803
MTMR9	1.40871	0.720305	2.655	0.190412
LGMN	1.71105	0.717774	3.274	0.191525
UBR4	-1.08927	0.71438	0.47	0.193028
CBX3	0.794104	0.712802	1.734	0.19373
RPS14	-1.08927	0.712633	0.47	0.193806
HMOX1	-1.52284	0.711822	0.348	0.194168
EIF5B	-1.08927	0.709718	0.47	0.195111
KRAS	1.48543	0.704669	2.8	0.197393
SELENOT	1.54251	0.704669	2.913	0.197393
NAA50	0.803227	0.704622	1.745	0.197414
RYR2	-1.50635	0.70212	0.352	0.198555
TRIM5	1.8532	0.701113	3.613	0.199015
MAD2L1	0.761285	0.701113	1.695	0.199015
EDC4	-1.0862	0.701113	0.471	0.199015
CRYL1	-1.63487	0.701113	0.322	0.199015
MCM3AP	-1.75147	0.701113	0.297	0.199015
EIF1B	-2.51457	0.701113	0.175	0.199015
DOLK	-2.13289	0.700591	0.228	0.199255
EIF4G1	-2.49005	0.694133	0.178	0.20224
1	-1.75633	0.693238	0.296	0.202657
DLD	0.756169	0.690549	1.689	0.203916
ASNS	0.798258	0.690337	1.739	0.204015
TRAF7	2.11403	0.685838	4.329	0.20614
CBX5	0.87578	0.684787	1.835	0.20664
RPN2	-1.07704	0.684787	0.474	0.20664
NSD1	2.00216	0.678203	4.006	0.209796
SLC4A2	-1.38836	0.676646	0.382	0.210549
RHOG	0.784923	0.672934	1.723	0.212357
	-1.37333	0.669015	0.386	0.214282
STOML2	-1.04394	0.664951	0.485	0.216296
AK2	-1.06794	0.663484	0.477	0.217028
RBM7	-2.08314	0.661449	0.236	0.218047
MKI67	-1.0619	0.661022	0.479	0.218262
ARAP1	-1.72738	0.65061	0.302	0.223558
IFI35	-2.152	0.650025	0.225	0.223859
AP3S2	1.49262	0.648373	2.814	0.224712
ARHGEF2	0.737254	0.648373	1.667	0.224712
KCTD15	2.26364	0.648325	4.802	0.224737
PABPC1	1.73942	0.646335	3.339	0.22577
CALML3	2.35163	0.644808	5.104	0.226565
CDC37L1	1.49774	0.64223	2.824	0.227914
COQ10B	1.80735	0.639963	3.5	0.229106
INPP5B	1.7476	0.637454	3.358	0.230434
MUCL1	-1.95456	0.637454	0.258	0.230434
MMAB	1.73898	0.635049	3.338	0.231713
USP36	1.71282	0.631771	3.278	0.233469
XPNPEP3	1.2762	0.63047	2.422	0.234169
SEMA3A	1.03069	0.6294	2.043	0.234747
RABEP2	0.982583	0.628815	1.976	0.235063
BTAF1	-1.15521	0.628815	0.449	0.235063
RPS15	-2.00578	0.628815	0.249	0.235063
BCL9L	-1.58208	0.625862	0.334	0.236667
TUBAL3	-1.2723	0.625701	0.414	0.236755
ZMYND8	-1.42275	0.623346	0.373	0.238042
RPL36	-1.02034	0.623346	0.493	0.238042
RPLP2	1.23266	0.623	2.35	0.238232
CASP4	-1.02915	0.622587	0.49	0.238459
PRDM8	1.32826	0.620465	2.511	0.239627
RPL24	0.719841	0.616634	1.647	0.24175
NAF1	-2.152	0.616634	0.225	0.24175
TMEM33	0.755315	0.614852	1.688	0.242744
ATP5MJ	2.25005	0.614459	4.757	0.242964
PALS2	0.834307	0.614452	1.783	0.242967
RPS29	-1.17788	0.613925	0.442	0.243263
RPL31	-1.04097	0.613511	0.486	0.243494
RDH5	-2.02327	0.613511	0.246	0.243494
FBLIM1	-2.01742	0.610431	0.247	0.245227
NUP43	-1.16488	0.608818	0.446	0.24614
DYNC1H1	-1.03801	0.607031	0.487	0.247155
SPRY4	1.02998	0.60648	2.042	0.247468
RANBP2	-1.03801	0.605777	0.487	0.247869
CLDN4	1.25701	0.605776	2.39	0.24787
IFIT1	-1.44615	0.604841	0.367	0.248404
TOP2B	-1.96016	0.604841	0.257	0.248404
PSMA6	0.712816	0.603569	1.639	0.249133
SMCHD1	-1.22095	0.602784	0.429	0.249583
RDH13	-1.42275	0.601803	0.373	0.250148
UFC1	0.883621	0.596917	1.845	0.252978
CCZ1B	0.734655	0.59558	1.664	0.253758
NAA10	-1.14561	0.594225	0.452	0.254551
GLRX2	-1.99424	0.594151	0.251	0.254594
HEPACAM2	-1.26534	0.593821	0.416	0.254788
GIPC1	-1.02327	0.592315	0.492	0.255673
SYTL2	1.21288	0.590006	2.318	0.257036
RPL12	0.705757	0.589401	1.631	0.257394
RAB11FIP1	-1.97143	0.588764	0.255	0.257772
NUMA1	-1.03209	0.587289	0.489	0.258649
CHCHD2	1.26843	0.587194	2.409	0.258706
PCDH1	1.24123	0.585859	2.364	0.259502
RHOBTB1	1.68437	0.585538	3.214	0.259694
CMTR2	-1.43051	0.585086	0.371	0.259964
AKR7A2	-1.0619	0.584281	0.479	0.260447
ZMYM3	-2.4344	0.583886	0.185	0.260684
WDR45B	-1.30045	0.582467	0.406	0.261537
FOXRED2	-2.27928	0.579879	0.206	0.2631
MAU2	2.19125	0.578772	4.567	0.263772
METTL1	-1.3474	0.578386	0.393	0.264006
RPL28	0.696884	0.57404	1.621	0.266661
BAG2	0.755315	0.573544	1.688	0.266966
BPGM	1.66539	0.573206	3.172	0.267174
POLR1A	-0.994241	0.571705	0.502	0.268099
PCYOX1L	1.73985	0.571493	3.34	0.26823
PAFAH1B2	-1.13289	0.571233	0.456	0.268391
RAD50	-1.00868	0.568725	0.497	0.269945
SUGT1	-1.02034	0.566245	0.493	0.271491
BAIAP2	1.09424	0.566144	2.135	0.271554
NMD3	0.71721	0.56448	1.644	0.272596
GTPBP6	0.980391	0.564256	1.973	0.272737
DCP1B	-1.40736	0.563803	0.377	0.273022
BRI3BP	1.23879	0.562038	2.36	0.274133
L1RE1	0.771463	0.561743	1.707	0.274319
AHCYL1	0.696884	0.560073	1.621	0.275377
PNP	-1.01159	0.559419	0.496	0.275792
MMADHC	-1.96016	0.559218	0.257	0.275919
HLA-E	-1.67116	0.55855	0.314	0.276344
RPE	1.21599	0.557711	2.323	0.276878
AHCTF1	-1.15521	0.557711	0.449	0.276878
EHD2	-2.14561	0.557711	0.226	0.276878
C17orf75	1.56218	0.556225	2.953	0.277828
MDN1	-0.99137	0.554935	0.503	0.278654
MIS18A	1.82212	0.553523	3.536	0.279561
ELOC	-1.1488	0.551824	0.451	0.280657
RRBP1	-1.01159	0.550624	0.496	0.281433
ATG13	-1.33643	0.550619	0.396	0.281437
TENM3	-1.91594	0.550584	0.265	0.28146
BLVRA	-1.00578	0.550149	0.498	0.281742
CTDSP1	2.13291	0.549033	4.386	0.282467
UQCC1	1.63877	0.549033	3.114	0.282467
LSM14B	1.13093	0.54705	2.19	0.283759
RPS15A	-1.00868	0.545703	0.497	0.28464
UAP1	0.680774	0.545074	1.603	0.285053
PEBP1	0.680774	0.54477	1.603	0.285253
SRSF7	0.679874	0.544439	1.602	0.28547
DUSP3	0.732052	0.544439	1.661	0.28547
CYRIB	-1.00289	0.54357	0.499	0.286042
SELENON	1.91265	0.540709	3.765	0.287933
TUBB4A	-1.00289	0.540709	0.499	0.287933
NUTF2	-1.33643	0.540709	0.396	0.287933
TIMM13	0.891419	0.539397	1.855	0.288804
STX17	1.71017	0.539397	3.272	0.288804
HDHD5	-1.00289	0.539397	0.499	0.288804
RAB18	0.732052	0.539086	1.661	0.289011
JAK1	2.11836	0.536927	4.342	0.290451
B4GALT1	1.62761	0.536927	3.09	0.290451
SNRPD2	-0.997117	0.536927	0.501	0.290451
SYTL2	2.10131	0.534743	4.291	0.291915
EMP3	0.932061	0.534379	1.908	0.29216
RAB11B	0.673556	0.534196	1.595	0.292283
KLHL18	2.09862	0.533855	4.283	0.292513
FPGS	2.09694	0.533702	4.278	0.292616
AGPS	0.729444	0.532857	1.658	0.293186
DTWD2	1.66448	0.532387	3.17	0.293503
CBFB	1.15575	0.532387	2.228	0.293503
PRDX3	0.672652	0.532387	1.594	0.293503
RBMS2	1.51602	0.528168	2.86	0.296369
SERPINB3	0.726831	0.527558	1.655	0.296785
HSDL1	-1.30401	0.527465	0.405	0.296849
ACAT1	-0.99137	0.525201	0.503	0.2984
DHRS7B	-1.26882	0.525201	0.415	0.2984
CKAP4	0.665393	0.520388	1.586	0.301726
ACTR1A	-0.988504	0.520144	0.504	0.301895
DSG1	-1.152	0.519762	0.45	0.302161
ACSF3	1.01792	0.519544	2.025	0.302312
RPA3	-1.23786	0.518645	0.424	0.302939
COX4I1	-1.12343	0.518623	0.459	0.302954
TST	-1.11404	0.51858	0.462	0.302984
OFD1	1.57483	0.51808	2.979	0.303333
FUCA2	1.16864	0.517716	2.248	0.303588
CSRP2	1.19156	0.517716	2.284	0.303588
	1.17824	0.517716	2.263	0.303588
CLTC	-0.985645	0.517716	0.505	0.303588
TUBB3	-0.99137	0.517716	0.503	0.303588
YAE1	-1.44615	0.517716	0.367	0.303588
EID2	-1.8997	0.517716	0.268	0.303588
GALK1	-0.957356	0.51757	0.515	0.30369
FERMT1	0.97306	0.517359	1.963	0.303837
CYBA	1.29455	0.516891	2.453	0.304165
VAMP3	-1.09851	0.516245	0.467	0.304617
FAM98C	-2.49005	0.516245	0.178	0.304617
UTP18	0.830255	0.514893	1.778	0.305567
FBXO27	-2.23786	0.513749	0.212	0.306374
CSRP1	0.765535	0.510326	1.7	0.308798
LRRC58	-1.4344	0.510326	0.37	0.308798
SEPTIN5	-1.85726	0.510326	0.276	0.308798
CBX8	-1.87303	0.509934	0.273	0.309077
NFAT5	-1.30757	0.509934	0.404	0.309077
RAB34	-1.88897	0.509311	0.27	0.30952
C19orf53	1.58976	0.509034	3.01	0.309718
PSMB6	0.655352	0.509034	1.575	0.309718
HADHA	-0.9771	0.509034	0.508	0.309718
ZMYM2	-1.87303	0.509034	0.273	0.309718
PPP2R3B	-2.36587	0.509034	0.194	0.309718
SERPINH1	-0.9771	0.504694	0.508	0.312828
ARPC2	-0.974262	0.504676	0.509	0.312842
PLPBP	-0.948976	0.50393	0.518	0.313379
PSMB2	0.652601	0.503423	1.572	0.313745
SCAMP1	-1.32916	0.502291	0.398	0.314564
RCC1	-1.11404	0.501581	0.462	0.315079
TMEM199	1.35783	0.501323	2.563	0.315266
MSMO1	-1.81097	0.500371	0.285	0.315958
OSGEP	-1.34373	0.500329	0.394	0.315988
BAP1	1.3454	0.499732	2.541	0.316423
HDDC2	0.811471	0.498347	1.755	0.317433
NDUFB9	-1.31833	0.49784	0.401	0.317804
MYL6	-1.84684	0.495533	0.278	0.319497
RPL17	0.646163	0.492612	1.565	0.321653
EPHA4	1.10769	0.492572	2.155	0.321683
OSBPL1A	1.15445	0.492372	2.226	0.321831
SEC14L2	-1.39973	0.491278	0.379	0.322643
POLR1E	0.840765	0.491237	1.791	0.322673
LUZP1	1.06143	0.490723	2.087	0.323056
NAGLU	1.1865	0.488486	2.276	0.324723
CBFB	0.681674	0.488486	1.604	0.324724
RHOB	1.98841	0.487651	3.968	0.325348
SLC7A5	0.729444	0.486097	1.658	0.326515
NCCRP1	-1.83136	0.486097	0.281	0.326515
GSTO1	-0.965784	0.485011	0.512	0.327333
E2F4	-2.05889	0.483758	0.24	0.328278
PLD2	-1.41889	0.483758	0.374	0.328278
PLEC	-0.962969	0.483666	0.513	0.328347
CHST7	-2.4344	0.483666	0.185	0.328347
ARPC5L	0.769772	0.4832	1.705	0.3287
RPL29	0.711054	0.482489	1.637	0.329239
THTPA	-1.81604	0.479841	0.284	0.331252
PCYT1A	-0.962969	0.478482	0.513	0.332291
RAB28	1.99386	0.478206	3.983	0.332502
S100A9	1.94111	0.47765	3.84	0.332928
PLSCR3	-2.36587	0.47765	0.194	0.332928
PRPF38B	1.1375	0.47765	2.2	0.332928
MIEN1	1.0552	0.47765	2.078	0.332928
RRAS	0.783247	0.47765	1.721	0.332928
MYL6	-0.96016	0.47765	0.514	0.332928
ARL14EP	-1.84684	0.47765	0.278	0.332928
TRAPPC5	0.790772	0.476465	1.73	0.333838
GULP1	1.4351	0.474733	2.704	0.335171
CST3	1.33228	0.472236	2.518	0.337104
SLC35A4	-1.06492	0.472236	0.478	0.337104
EIF3A	-0.954557	0.472236	0.516	0.337104
GRK2	0.80488	0.471557	1.747	0.337632
PRELID3B	1.51349	0.471409	2.855	0.337746
MBOAT7	-1.1047	0.468846	0.465	0.339745
SINHCAF	-2.34373	0.468102	0.197	0.340328
NDUFB11	0.95977	0.464811	1.945	0.342917
DESI2	1.32193	0.461687	2.5	0.345392
LOXL2	0.675364	0.461687	1.597	0.345392
SMARCA4	-1.08009	0.461687	0.473	0.345392
EXD2	1.52607	0.461263	2.88	0.34573
SMAP1	1.09761	0.461263	2.14	0.34573
SERPINB8	-0.915936	0.46087	0.53	0.346043
RNF169	1.99241	0.460245	3.979	0.346541
PPP2R1B	-1.12658	0.459956	0.458	0.346772
TRIM31	1.54547	0.459315	2.919	0.347284
RAB14	0.623867	0.459224	1.541	0.347357
DNMT1	-0.940645	0.45802	0.521	0.348321
GPS1	0.650765	0.457952	1.57	0.348375
H1-3	-0.940645	0.457952	0.521	0.348375
SEC62	0.68437	0.457731	1.607	0.348553
CDC42SE1	1.53406	0.457702	2.896	0.348577
UNG	1.53953	0.453894	2.907	0.351646
	-0.940645	0.449145	0.521	0.355513
DNAJC13	-0.91866	0.449145	0.529	0.355513
	0.719841	0.448952	1.647	0.35567
LYRM7	-1.2863	0.448952	0.41	0.35567
ANKMY2	1.52857	0.445974	2.885	0.358117
ZNF385B	1.51904	0.443449	2.866	0.360206
ALDH6A1	0.776525	0.440449	1.713	0.362703
AKR1B15	1.49006	0.440254	2.809	0.362866
ARL2BP	0.888305	0.440101	1.851	0.362993
BCS1L	-1.30045	0.440101	0.406	0.362993
CKAP5	-0.940645	0.439827	0.521	0.363223
TEAD1	1.56413	0.439114	2.957	0.363819
PWP2	-1.05289	0.439114	0.482	0.363819
PFKFB3	1.03703	0.438962	2.052	0.363947
IGKC	1.44255	0.438962	2.718	0.363947
PARK7	0.611645	0.438962	1.528	0.363947
FBXO9	1.51046	0.437756	2.849	0.364959
GAPDHS	-1.46993	0.437561	0.361	0.365123
HNRNPC	-1.27928	0.437561	0.412	0.365123
NUDT16	0.725959	0.436335	1.654	0.366155
WTAP	0.896853	0.436288	1.862	0.366195
EIF3K	0.642471	0.435489	1.561	0.366869
CLN6	-1.47393	0.435489	0.36	0.366869
CFD	-1.75633	0.434613	0.296	0.36761
RPS9	0.607863	0.434579	1.524	0.367639
RBM3	-1.0145	0.433256	0.495	0.36876
FHL3	-1.70369	0.433003	0.307	0.368975
CD46	1.05797	0.432544	2.082	0.369366
GYG1	0.621056	0.432084	1.538	0.369757
ERRFI1	1.02503	0.430621	2.035	0.371004
TYW1	1.93017	0.430189	3.811	0.371373
RAB2A	0.60502	0.430082	1.521	0.371465
ACY3	1.92676	0.428107	3.802	0.373159
NUDT3	0.827006	0.427807	1.774	0.373416
RPL18	0.602172	0.427394	1.518	0.373772
GLIPR2	-2.21759	0.427394	0.215	0.373772
TXNRD2	1.47716	0.427212	2.784	0.373928
PTP4A2	0.818032	0.426212	1.763	0.37479
ACADVL	0.601221	0.4257	1.517	0.375232
DNASE1L1	-1.75147	0.4257	0.297	0.375232
TBCA	-0.924125	0.424849	0.527	0.375968
SEC61A1	-0.8863	0.423446	0.541	0.377184
PCDHA2	-1.18442	0.423404	0.44	0.377221
LMNA	0.78157	0.422	1.719	0.378443
BBOX1	-2.1078	0.422	0.232	0.378443
CLASRP	1.52155	0.420666	2.871	0.379607
TMED10	0.651683	0.419392	1.571	0.380722
COL6A3	1.09018	0.419121	2.129	0.380959
PTGES3	0.596458	0.418589	1.512	0.381427
METTL2B	-1.22432	0.417205	0.428	0.382644
NACA	-0.91866	0.416961	0.529	0.382859
OPA3	1.35727	0.416642	2.562	0.38314
TCOF1	-0.899695	0.416642	0.536	0.38314
NUP50	0.699552	0.41612	1.624	0.383601
TOE1	0.885965	0.415595	1.848	0.384066
WDR75	-1.1078	0.415551	0.464	0.384104
KLHDC10	-1.39973	0.415096	0.379	0.384507
MARCKSL1	-2.191	0.414449	0.219	0.38508
CCDC195	1.87263	0.412678	3.662	0.386654
SLC6A6	1.46728	0.412678	2.765	0.386654
TSN	0.609755	0.412678	1.526	0.386654
CPD	-1.17137	0.412678	0.444	0.386654
CKMT1A; CKMT1B	-0.891643	0.412678	0.539	0.386654
	1.62667	0.411214	3.088	0.387959
CACTIN	1.01078	0.410482	2.015	0.388614
AS3MT	-1.0145	0.408918	0.495	0.390016
ERCC4	-1.74178	0.408602	0.299	0.3903
PYGL	-0.910502	0.407374	0.532	0.391405
CEP170	-2.152	0.406975	0.225	0.391764
PYGB	0.588805	0.406762	1.504	0.391956
KCNAB2	-1.53952	0.406473	0.344	0.392218
FHIP2A	1.10769	0.406185	2.155	0.392478
NRROS	1.39012	0.40596	2.621	0.392681
UTP25	0.826193	0.405245	1.773	0.393329
RNF113A	1.45049	0.405023	2.733	0.393529
FBXO44	-2.12658	0.404966	0.229	0.393581
CD46	1.02077	0.403859	2.029	0.394585
CLTB	-0.997117	0.403859	0.501	0.394585
PSIP1	-1.00289	0.403169	0.499	0.395212
THAP11	1.87931	0.402948	3.679	0.395414
MAST4	-2.07097	0.401748	0.238	0.396508
SPICE1	-2.21759	0.401748	0.215	0.396508
XPC	1.89491	0.399926	3.719	0.398175
ZCCHC8	1.0036	0.399926	2.005	0.398175
DENND5B	0.898402	0.399926	1.864	0.398175
AP5S1	1.68077	0.399309	3.206	0.398741
CUX1	1.49006	0.399072	2.809	0.398959
NUDT11	-1.72738	0.399072	0.302	0.398959
NCAPG	1.86631	0.398356	3.646	0.399617
ERGIC1	-1.17788	0.396219	0.442	0.401588
ADK	-0.905088	0.396219	0.534	0.401588
KLK13	-2.08314	0.393469	0.236	0.40414
HAUS1	-1.26188	0.391659	0.417	0.405827
PHGDH	0.578214	0.391449	1.493	0.406023
HUS1	-1.68038	0.391336	0.312	0.406129
PLRG1	0.745022	0.391313	1.676	0.40615
EIF1AX	0.612588	0.391313	1.529	0.40615
XRCC4	0.578214	0.391313	1.493	0.40615
SLC39A1	-1.62593	0.391313	0.324	0.40615
HIBADH	-1.03209	0.390014	0.489	0.407367
SLC35A1	-1.74178	0.389951	0.299	0.407426
NAV1	-1.699	0.389675	0.308	0.407685
ITPRIP	-1.67116	0.388814	0.314	0.408495
RMDN1	0.809003	0.385379	1.752	0.411738
EXOSC2	-0.891643	0.385379	0.539	0.411738
CCNH	-1.14242	0.385379	0.453	0.411738
RFWD3	1.42169	0.383582	2.679	0.413445
NT5DC2	1.0229	0.38337	2.032	0.413647
STK38	1.0229	0.38257	2.032	0.41441
PKM	0.572405	0.38257	1.487	0.41441
GATB	-1.66658	0.381147	0.315	0.41577
SRP9	-0.957356	0.38108	0.515	0.415834
SYNM	-1.27928	0.380681	0.412	0.416216
CZIB	0.777367	0.380637	1.714	0.416258
COL6A1	0.683472	0.379963	1.606	0.416905
ERI1	-0.875672	0.379963	0.545	0.416905
ITPA	0.615416	0.377066	1.532	0.419695
DNAJC12	-1.67577	0.376766	0.313	0.419985
TNFAIP8	1.4547	0.375345	2.741	0.421361
CLUH	-0.888969	0.374864	0.54	0.421829
NCEH1	0.566572	0.374331	1.481	0.422347
RAB8B	1.39999	0.373687	2.639	0.422973
MNAT1	-0.859876	0.373053	0.551	0.423591
HSPA4L	0.616358	0.372074	1.533	0.424547
NAA38	1.80364	0.372074	3.491	0.424547
CDK12	-0.891643	0.370866	0.539	0.42573
CHCHD4	0.994218	0.370072	1.992	0.426509
MOB1A	1.44784	0.369921	2.728	0.426658
PIP5K1C	1.22095	0.369473	2.331	0.427098
RAB29	1.09356	0.368867	2.134	0.427693
CMYA5	1.46937	0.368661	2.769	0.427896
BAZ1B	-1.23447	0.368631	0.425	0.427926
ATP5PO	0.56267	0.368399	1.477	0.428155
DPH2	1.03492	0.367688	2.049	0.428857
PDLIM7	0.578214	0.366622	1.493	0.42991
NUFIP2	0.651683	0.36594	1.571	0.430586
TMED5	0.705757	0.365919	1.631	0.430607
ALDH3A2	0.559737	0.365919	1.474	0.430607
SLC25A3	-0.862496	0.365919	0.55	0.430607
PHKB	-1.92139	0.365919	0.264	0.430607
PHACTR4	1.65031	0.365269	3.139	0.431252
ASPHD1	-1.96578	0.365269	0.256	0.431252
TMX2	-1.1047	0.365126	0.465	0.431394
ATP5F1B	-0.880976	0.364857	0.543	0.431661
IMP3	1.02857	0.364144	2.04	0.43237
DISP3	-1.00868	0.363389	0.497	0.433123
NME1-NME2	-0.878321	0.362648	0.544	0.433862
COPE	-0.84944	0.361871	0.555	0.43464
BOK	1.67582	0.361737	3.195	0.434774
TMEM161A	-1.43831	0.361578	0.369	0.434933
COMMD5	1.39561	0.361524	2.631	0.434987
RCOR1	0.828632	0.360977	1.776	0.435535
NXN	-0.9771	0.360664	0.508	0.435849
ORC4	-1.2723	0.358454	0.414	0.438073
TMEM41A	1.35502	0.357728	2.558	0.438805
C6orf120	1.30976	0.357192	2.479	0.439347
MAP4	-0.875672	0.356973	0.545	0.439569
BCCIP	-0.862496	0.35691	0.55	0.439633
ROR1	1.81844	0.354984	3.527	0.441587
REEP4	1.62574	0.354984	3.086	0.441587
EMC7	1.0036	0.354984	2.005	0.441587
RPL15	0.550901	0.353306	1.465	0.443297
GALE	-1.02621	0.352705	0.491	0.44391
AKR1C1	0.549916	0.351971	1.464	0.444661
RPL10A	0.549916	0.351832	1.464	0.444804
PFDN5	-0.96016	0.351154	0.514	0.445498
TP63	0.761285	0.350758	1.695	0.445904
MAIP1	0.762136	0.350069	1.696	0.446612
ATP1B3	-0.974262	0.349473	0.509	0.447226
XPO1	-1.9105	0.349343	0.266	0.447359
NT5DC3	1.02148	0.349235	2.03	0.447472
CDCA2	1.00863	0.348169	2.012	0.44857
TANC1	0.602172	0.347955	1.518	0.448792
ITGA6	1.29572	0.347404	2.455	0.449362
CIP2A	0.572405	0.347404	1.487	0.449362
PTGES	0.978928	0.346764	1.971	0.450024
IFT52	-1.71312	0.346764	0.305	0.450024
IHH	1.76043	0.346313	3.388	0.450492
PRDX2	0.545968	0.346313	1.46	0.450492
LRRC7	-0.968605	0.346192	0.511	0.450617
DDX51	-1.17137	0.346192	0.444	0.450617
SULT1A1	-1.63487	0.346162	0.322	0.450648
TTC28	1.01507	0.342575	2.021	0.454386
NMNAT1	-1.36959	0.34231	0.387	0.454663
RPS5	0.54201	0.342145	1.456	0.454837
SAAL1	-1.71312	0.340922	0.305	0.456119
NIT1	-0.943416	0.340557	0.52	0.456503
LZIC	0.888305	0.339948	1.851	0.457143
MPST	-0.940645	0.339948	0.521	0.457143
SGTB	-1.61706	0.339948	0.326	0.457143
ATPAF1	-1.04394	0.339473	0.485	0.457644
5	-1.15521	0.339148	0.449	0.457986
BCL2L12	-1.1488	0.338268	0.451	0.458915
UBE2O	-0.859876	0.338043	0.551	0.459153
HADHB	-0.862496	0.337748	0.55	0.459464
CDK5	-1.04692	0.337748	0.484	0.459464
PLXNB2	0.760434	0.33758	1.694	0.459642
GABARAP	-1.20091	0.33758	0.435	0.459642
CYB5R3	-0.818579	0.336574	0.567	0.460709
WDR46	1.27977	0.335373	2.428	0.461984
FAM50A	-0.821126	0.335028	0.566	0.462351
SH3BP5L	1.10769	0.33501	2.155	0.46237
WASHC3	-1.63039	0.334495	0.323	0.462919
PLXNB1	-2	0.334495	0.25	0.462919
CBX1	0.644318	0.334316	1.563	0.46311
CD55	1.00863	0.331592	2.012	0.466023
PCNP	0.735522	0.331592	1.665	0.466023
DIABLO	0.584963	0.331592	1.5	0.466023
PAK4	0.74932	0.331264	1.681	0.466375
RETREG2	-1.55639	0.331264	0.34	0.466375
PPP2R5D	-0.883635	0.330973	0.542	0.466688
OIP5	1.4916	0.330834	2.812	0.466838
SNX4	0.639695	0.328709	1.558	0.469128
OARD1	1.07998	0.327786	2.114	0.470126
RNASEK	1.48646	0.327778	2.802	0.470135
FRAS1	1.28511	0.326919	2.437	0.471065
IRF1	-1.61706	0.325399	0.326	0.472717
TAF4	1.2756	0.324421	2.421	0.473783
TMBIM6	-1.23107	0.324421	0.426	0.473783
NDUFB10	0.809003	0.324197	1.752	0.474027
TUT1	1.71896	0.324197	3.292	0.474027
CAMKMT	1.69822	0.322785	3.245	0.475571
KLK10	1.6173	0.322466	3.068	0.47592
H1-0	-1.39973	0.321111	0.379	0.477408
LGALSL	0.929033	0.320611	1.904	0.477957
CDK4	-1.12658	0.320119	0.458	0.478499
ACOT9	-0.84944	0.319948	0.555	0.478687
ARSA	1.22712	0.319856	2.341	0.478788
ECPAS	-0.846843	0.319856	0.556	0.478788
PPP5C	0.578214	0.319481	1.493	0.479203
PTMA	0.978928	0.317774	1.971	0.481089
IDH2	-0.846843	0.317774	0.556	0.481089
ZSCAN5DP	-1.5649	0.316894	0.338	0.482066
LLPH	-1.5649	0.316575	0.338	0.482419
SEC22B	0.560715	0.315999	1.475	0.48306
DYM	0.992768	0.315897	1.99	0.483173
SREK1	-1.13289	0.31527	0.456	0.483871
RBM47	0.803227	0.315015	1.745	0.484156
DHCR7	-1.04692	0.315015	0.484	0.484156
PDIA3	0.520045	0.314881	1.434	0.484305
VPS36	-1.20091	0.314267	0.435	0.484991
ABHD16A	1.24975	0.314184	2.378	0.485083
PRPF18	-1.24127	0.313965	0.423	0.485328
ATRAID	-1.38458	0.313242	0.383	0.486137
RNF170	1.29748	0.312411	2.458	0.487067
BDH1	0.730314	0.311925	1.659	0.487612
SMAD5	1.00576	0.31101	2.008	0.488641
ASRGL1	-1.5951	0.31101	0.331	0.488641
NUDT4	0.789103	0.310414	1.728	0.489312
CHCHD5	1.7433	0.310168	3.348	0.489589
METTL9	-1.25843	0.310165	0.418	0.489593
CASP7	-1.56064	0.309005	0.339	0.490902
PDS5B	-1.07704	0.307976	0.474	0.492066
MTARC2	-1.55639	0.307976	0.34	0.492066
NCOA2	1.49672	0.307923	2.822	0.492127
RNMT	0.652601	0.307728	1.572	0.492348
TMEM35B	-1.57347	0.307496	0.336	0.492611
CC2D2B	1.18206	0.307288	2.269	0.492847
GPS1	0.808179	0.307288	1.751	0.492847
PYCR2	-0.915936	0.307288	0.53	0.492847
PDHB	-0.91866	0.307221	0.529	0.492923
ATP6V1E1	-0.883635	0.307143	0.542	0.493012
TK1	0.617298	0.307138	1.534	0.493018
SERINC1	-1.56918	0.307136	0.337	0.493019
SAFB	-0.935117	0.307067	0.523	0.493097
GOSR2	-1.25154	0.307059	0.42	0.493107
ZMYM4	-1.36959	0.307059	0.387	0.493107
SAP18	-1.18771	0.307059	0.439	0.493107
EFNA5	-1.68501	0.307059	0.311	0.493107
IL27RA	1.3454	0.306966	2.541	0.493213
VPS29	0.565597	0.306744	1.48	0.493464
RRP8	1.13159	0.306744	2.191	0.493464
ITGAV	0.566572	0.306744	1.481	0.493464
RAB28	0.938098	0.306282	1.916	0.49399
SCYL2	0.539035	0.306016	1.453	0.494292
TIMP2	0.929033	0.304747	1.904	0.495739
DDX52	0.897628	0.304747	1.863	0.495739
NOL3	-1.18442	0.304747	0.44	0.495739
GSTCD	1.28333	0.304485	2.434	0.496038
DDX50	-0.897006	0.304485	0.537	0.496038
CLPTM1L	-1.07704	0.304407	0.474	0.496127
ST18	-1.12343	0.304407	0.459	0.496127
TRMT112	-0.910502	0.303904	0.532	0.496703
PLK1	0.773996	0.303502	1.71	0.497162
ANAPC10	-1.32554	0.303055	0.399	0.497674
BMS1	-0.971431	0.302877	0.51	0.497878
PKP3	0.577248	0.302818	1.492	0.497946
NOL8	-1.56064	0.302818	0.339	0.497946
COL4A2	-1.18115	0.302488	0.441	0.498324
DUT	0.613532	0.301992	1.53	0.498894
UPF3B	0.891419	0.301992	1.855	0.498894
PSG9	-1.94898	0.301692	0.259	0.499239
NRSN2	1.59072	0.301103	3.012	0.499916
PTPN3	0.798258	0.301103	1.739	0.499916
NOG	1.65764	0.301103	3.155	0.499916
TIMM29	-1.191	0.300945	0.438	0.500097
RPS8	0.505891	0.299061	1.42	0.502272
STT3A	-0.810966	0.299061	0.57	0.502272
URGCP	1.04194	0.298343	2.059	0.503103
UTP11	-1.12973	0.297779	0.457	0.503756
TENT5B	1.61918	0.297766	3.072	0.503772
APOBEC3B	0.78576	0.297766	1.724	0.503772
PMVK	0.555816	0.297501	1.47	0.504079
F13A1	-1.95456	0.297175	0.258	0.504458
CFL2	0.557778	0.296527	1.472	0.505211
WASHC2A	-1.08927	0.295962	0.47	0.505869
SOAT1	-1.06794	0.295597	0.477	0.506295
RGPD1	-1.20091	0.294685	0.435	0.507359
CWC15	-1.23786	0.29437	0.424	0.507727
TALDO1	-0.823677	0.29437	0.565	0.507727
FAM168A	-1.486	0.29432	0.357	0.507785
RNF8	-1.56064	0.294226	0.339	0.507895
RAB23	0.867106	0.292827	1.824	0.509534
TMEM126A	1.26123	0.292141	2.397	0.510339
CDCP1	-1.1078	0.292072	0.464	0.510421
MICU1	-1.486	0.292072	0.357	0.510421
COX11	1.04544	0.290611	2.064	0.51214
MAP7D3	1.24184	0.290279	2.365	0.512532
GAPVD1	-0.808437	0.290279	0.571	0.512532
SLC20A1	0.704872	0.289878	1.63	0.513006
MRPL28	-0.899695	0.289008	0.536	0.514034
FNIP1	1.2558	0.288525	2.388	0.514606
EMC4	0.884403	0.288525	1.846	0.514606
RPS10	0.49774	0.288525	1.412	0.514606
PSME2	-0.821126	0.288525	0.566	0.514606
CLNS1A	-0.91866	0.286047	0.529	0.517551
SYNPO2L	-0.798366	0.285959	0.575	0.517656
PRKCA	-1.51046	0.285743	0.351	0.517913
GFUS	-0.867752	0.285743	0.548	0.517913
MRPS23	0.631337	0.285485	1.549	0.518221
MACROD1	-1.11092	0.284993	0.463	0.518808
R3HCC1	-1.8365	0.284993	0.28	0.518808
DHX40	1.31557	0.283607	2.489	0.520466
C2CD2	-1.68966	0.283279	0.31	0.52086
NSUN4	-1.26882	0.282867	0.415	0.521355
MAGOHB	0.885965	0.282867	1.848	0.521355
CCDC138	1.40218	0.281886	2.643	0.522534
CHPF2	1.41251	0.281337	2.662	0.523194
TRIM41	1.51248	0.281297	2.853	0.523242
CEP55	0.939603	0.28101	1.918	0.523589
PPHLN1	1.21599	0.280794	2.323	0.523849
DHX33	0.92448	0.280794	1.898	0.523849
WDR54	0.874207	0.280794	1.833	0.523849
MRPL14	-1.05289	0.280794	0.482	0.523849
FNBP4	-1.03209	0.280787	0.489	0.523857
RAB36	-1.96016	0.280129	0.257	0.524651
BLOC1S5	1.23879	0.279986	2.36	0.524824
LRCH4	1.21164	0.279818	2.316	0.525028
NANS	-0.78339	0.279106	0.581	0.525889
COL6A6	-1.59946	0.279106	0.33	0.525889
GK	1.21039	0.278865	2.314	0.526181
PRAF2	-0.867752	0.278828	0.548	0.526226
RHOT1	1.23756	0.278409	2.358	0.526734
FBL	0.488515	0.278339	1.403	0.526819
CCS	-0.905088	0.278339	0.534	0.526819
GEMIN2	-1.30757	0.278232	0.404	0.526948
DTX3L	1.04754	0.277641	2.067	0.527666
LDAH	-1.32193	0.277468	0.4	0.527876
IGFBP6	1.60786	0.277408	3.048	0.527949
PGRMC1	0.515006	0.277408	1.429	0.527949
NHP2	0.692427	0.277408	1.616	0.527949
EIF5	0.487486	0.27735	1.402	0.52802
PACC1	1.46571	0.276608	2.762	0.528922
TUBB2B	0.818032	0.276145	1.763	0.529487
SRR	-0.905088	0.276145	0.534	0.529487
CDC20	0.616358	0.275961	1.533	0.529711
RNF213	-0.773491	0.27535	0.585	0.530456
TM4SF18	-1.24469	0.275003	0.422	0.530881
CARMIL1	-1.25843	0.275003	0.418	0.530881
MKKS	-1.50226	0.275003	0.353	0.530881
SON	-0.924125	0.274853	0.527	0.531064
2	-1.00868	0.274184	0.497	0.531883
GAR1	0.536053	0.273344	1.45	0.532912
ZC3H18	-0.865122	0.273344	0.549	0.532912
EMC2	-0.907793	0.273344	0.533	0.532912
ANXA6	-0.808437	0.273328	0.571	0.532933
PPP3CB	0.90766	0.273181	1.876	0.533113
RAB43	0.619178	0.272792	1.536	0.533591
RER1	-0.910502	0.272632	0.532	0.533787
SRSF11	0.705757	0.271796	1.631	0.534816
TMEM97	0.909965	0.271796	1.879	0.534816
CCDC86	0.925999	0.271605	1.9	0.535051
SMARCC2	-1.05589	0.271605	0.481	0.535051
SLC5A6	-1.30757	0.271605	0.404	0.535051
RNF214	0.724214	0.270552	1.652	0.536349
MRPS15	0.885184	0.270345	1.847	0.536605
SDHD	-1.24469	0.270345	0.422	0.536605
SNX8	-1.07704	0.270345	0.474	0.536605
MCL1	-1.93788	0.270345	0.261	0.536605
MORF4L2	-1.07704	0.270333	0.474	0.53662
NUDT16L1	0.861558	0.270333	1.817	0.53662
TRAPPC4	0.673556	0.270109	1.595	0.536897
CDC37	-0.803393	0.269634	0.573	0.537484
TXNDC11	1.45312	0.269309	2.738	0.537886
RPL37A	-0.798366	0.269186	0.575	0.53804
QSOX1	-1.23447	0.269186	0.425	0.53804
STX10	-1.09234	0.269186	0.469	0.53804
DPP7	1.19093	0.268947	2.283	0.538336
CIZ1	1.21475	0.268947	2.321	0.538336
SPCS3	0.674461	0.268947	1.596	0.538336
PELP1	-0.771027	0.268947	0.586	0.538336
MPI	-0.910502	0.268947	0.532	0.538336
DERL2	-1.61264	0.268947	0.327	0.538336
RPS18	-1.70369	0.268947	0.307	0.538336
XIAP	0.918386	0.268772	1.89	0.538552
TOR1AIP1	0.484396	0.268772	1.399	0.538552
SSBP1	-0.800877	0.268655	0.574	0.538697
SUMF2	-0.880976	0.268191	0.543	0.539274
SDF2	0.852798	0.268134	1.806	0.539345
SGPL1	-1.50635	0.268058	0.352	0.539439
PLPP3	-1.06492	0.267579	0.478	0.540034
TTYH3	-1.78091	0.267537	0.291	0.540086
GLRX3	-0.798366	0.267303	0.575	0.540377
TEX30	1.2552	0.267143	2.387	0.540576
RACGAP1	0.857583	0.266513	1.812	0.541361
RRP1B	-0.768568	0.266513	0.587	0.541361
C18orf25	-1.41504	0.266513	0.375	0.541361
JCHAIN	-1.80591	0.266513	0.286	0.541361
AGO1	1.20664	0.26632	2.308	0.541602
DPP9	0.475085	0.26632	1.39	0.541602
ADAM9	0.736388	0.266287	1.666	0.541642
DDAH1	0.510962	0.266181	1.425	0.541775
MRPS30	-0.8863	0.266112	0.541	0.541862
SATB2	1.33628	0.265768	2.525	0.542291
INTS11	1.05936	0.265768	2.084	0.542291
UBE2T	0.725959	0.265718	1.654	0.542354
PKN2	0.522056	0.264538	1.436	0.543828
SNRNP200	-0.795859	0.264538	0.576	0.543828
MORF4L1	0.893751	0.263283	1.858	0.545402
PDCD6IP	1.21971	0.263283	2.329	0.545402
TBC1D5	0.6107	0.263283	1.527	0.545402
RAPGEF5	-1.03505	0.263283	0.488	0.545402
DNTTIP2	0.609755	0.263283	1.526	0.545402
SREK1	-1.31473	0.263283	0.402	0.545402
MIDEAS	1.54992	0.262407	2.928	0.546504
PALD1	-0.85726	0.262227	0.552	0.54673
ESD	-0.795859	0.262227	0.576	0.54673
LIN7C	0.667211	0.261314	1.588	0.547881
INCENP	1.04893	0.261089	2.069	0.548165
KDM5C	-1.01159	0.261089	0.496	0.548165
SNRPD1	-0.790859	0.260159	0.578	0.54934
RTN3	0.984772	0.259793	1.979	0.549803
RPS7	0.468844	0.259793	1.384	0.549803
WWP1	-1.05589	0.259793	0.481	0.549803
SNX18	-1.21759	0.259793	0.43	0.549803
SDHAF2	-1.50635	0.259505	0.352	0.550167
MED4	1.17057	0.259327	2.251	0.550393
FOXJ2	1.34823	0.259035	2.546	0.550763
NUP54	0.541019	0.259035	1.455	0.550763
NDC80	0.508936	0.258789	1.423	0.551076
POLR3E	1.09491	0.25876	2.136	0.551112
TATDN1	-0.875672	0.258525	0.545	0.551411
ACBD6	-1	0.257286	0.5	0.552986
FHDC1	1.21101	0.25725	2.315	0.553031
QTRT1	-0.844251	0.257213	0.557	0.553079
ANKRD30B	1.51349	0.256994	2.855	0.553358
PDE6D	-1.24127	0.256724	0.423	0.553702
BZW2	-0.788365	0.256702	0.579	0.55373
SUMO2	0.491597	0.256458	1.406	0.554041
PRTFDC1	-1.0619	0.256082	0.479	0.554521
MAP3K20	0.828632	0.255985	1.776	0.554645
ASCC2	0.756169	0.255985	1.689	0.554645
SCAMP3	0.56267	0.255985	1.477	0.554645
DIAPH1	-0.788365	0.255985	0.579	0.554645
TPP1	-0.867752	0.255985	0.548	0.554645
CALML5	0.984772	0.25576	1.979	0.554932
MYO1B	1.10232	0.255759	2.147	0.554934
PPP1R14A	0.906121	0.255759	1.874	0.554934
SLC33A1	-1.05889	0.255759	0.48	0.554934
ARPC3	0.498761	0.255293	1.413	0.555529
TFAP2A	1.14143	0.25524	2.206	0.555597
RAB5C	0.463622	0.25524	1.379	0.555597
ACTG1	-0.785875	0.25524	0.58	0.555597
SEPTIN2	-0.785875	0.254306	0.58	0.556794
PSMB9	-1.27579	0.253433	0.413	0.557914
RBKS	-1.1078	0.253377	0.464	0.557985
WBP2NL	-1.11716	0.25276	0.461	0.558779
GPRC5A	0.471968	0.252599	1.387	0.558986
RAB19	-1.1078	0.252599	0.464	0.558986
ULBP2	-1.20423	0.251346	0.434	0.560601
TREX1	-1.47393	0.251304	0.36	0.560656
ADPRS	-0.852042	0.251262	0.554	0.56071
SEPHS2	1.18333	0.25122	2.271	0.560764
ZFP36L1	1.13553	0.250546	2.197	0.561635
EEF1G	-0.780909	0.250338	0.582	0.561904
GALNT7	1.01863	0.250338	2.026	0.561904
SEMA6B	-1.76611	0.250338	0.294	0.561904
KDM3B	-0.841663	0.250265	0.558	0.561998
RNPEP	0.458382	0.250223	1.374	0.562053
OSTC	-1.05889	0.250223	0.48	0.562053
CLK1	1.19219	0.250205	2.285	0.562076
HNRNPK	1.15056	0.250189	2.22	0.562097
GTF3C6	1.21661	0.250158	2.324	0.562136
WDR83	1.54942	0.250124	2.927	0.562181
MED13	-1.75633	0.250124	0.296	0.562181
C1orf50	1.09963	0.24994	2.143	0.56242
RAB35	0.777367	0.249794	1.714	0.562608
PRPSAP1	-0.85726	0.249794	0.552	0.562608
GCSH	-0.899695	0.249487	0.536	0.563007
MOCS2	-1.20756	0.249418	0.433	0.563095
DNAL1	-1.45799	0.249418	0.364	0.563095
MECP2	-1.80088	0.249175	0.287	0.56341
	1.51299	0.248793	2.854	0.563906
STX7	-0.883635	0.248793	0.542	0.563906
HSPA2	0.712816	0.247836	1.639	0.565151
ZNF579	1.02006	0.245656	2.028	0.567994
LMF2	-1.0619	0.245583	0.479	0.56809
GPKOW	0.531069	0.245583	1.445	0.56809
SIX4	1.37351	0.245545	2.591	0.56814
ZER1	1.1635	0.245277	2.24	0.56849
CKAP2	-0.96016	0.24507	0.514	0.568762
SRA1	0.695103	0.244425	1.619	0.569607
TMEM230	0.851199	0.244341	1.804	0.569716
HSP90AA5P	1.1846	0.244165	2.273	0.569947
KIF1A	-1.05289	0.243398	0.482	0.570955
NUP37	-0.957356	0.243398	0.515	0.570955
HP1BP3	-0.736966	0.243398	0.6	0.570955
MRPS10	0.885965	0.243182	1.848	0.57124
NOP10	-1.2863	0.243095	0.41	0.571353
SYAP1	0.686164	0.242632	1.609	0.571963
RAB9A	0.558757	0.242438	1.473	0.572218
RAPGEF6	-0.926865	0.242409	0.526	0.572257
HDAC2	-0.862496	0.242234	0.55	0.572488
MSI2	-0.974262	0.242234	0.509	0.572488
GNPNAT1	0.504875	0.242209	1.419	0.572521
UPF2	-0.915936	0.241997	0.53	0.5728
TTC9C	-0.85726	0.241841	0.552	0.573005
RRS1	-0.826233	0.241759	0.564	0.573115
GRHPR	-0.768568	0.241609	0.587	0.573312
SLC25A1	-0.854649	0.241609	0.553	0.573312
GOPC	0.54201	0.241436	1.456	0.57354
JOSD2	1.19283	0.240823	2.286	0.57435
NIT2	-0.736966	0.239851	0.6	0.575638
INF2	-0.753896	0.239526	0.593	0.576069
RMC1	1.38294	0.239367	2.608	0.576279
PLD1	-1.04394	0.239202	0.485	0.576498
TRA2A	-0.756331	0.238223	0.592	0.5778
NSMCE3	-1.43051	0.238223	0.371	0.5778
ETHE1	0.718964	0.238109	1.646	0.577951
SYVN1	1.4782	0.237416	2.786	0.578873
ELP3	0.496718	0.237416	1.411	0.578873
DYNC1LI1	0.479231	0.237416	1.394	0.578873
NAGK	-0.859876	0.237416	0.551	0.578873
DDX18	-0.771027	0.237416	0.586	0.578873
NUF2	0.616358	0.237351	1.533	0.578961
LRRC41	0.582074	0.237351	1.497	0.578961
GSTZ1	-0.988504	0.236284	0.504	0.580385
NUP188	-0.844251	0.236025	0.557	0.580731
CCNA2	1.1903	0.235309	2.282	0.581689
CYSTM1	1.0165	0.235159	2.023	0.581891
WDR18	-0.749038	0.235159	0.595	0.581891
GOLT1B	-1.03209	0.235159	0.489	0.581891
STRN3	0.494672	0.235074	1.409	0.582004
PQBP1	-0.982791	0.234842	0.506	0.582316
FBXO28	-1.02621	0.234564	0.491	0.582688
DOCK1	-0.943416	0.234435	0.52	0.582861
TP53I3	-0.841663	0.232858	0.558	0.584982
NTPCR	0.549916	0.23254	1.464	0.58541
COMMD8	0.948601	0.232367	1.93	0.585643
FCF1	0.988412	0.232367	1.984	0.585643
GPX1	0.710173	0.231871	1.636	0.586312
CLPTM1	-0.816037	0.231792	0.568	0.58642
XPA	1.12763	0.231746	2.185	0.586482
EEF1AKMT2	0.838347	0.231595	1.788	0.586685
HAT1	-0.766112	0.231363	0.588	0.586999
UFSP2	0.844787	0.231114	1.796	0.587336
PLA2G15	-0.985645	0.230818	0.505	0.587735
CHD1	-0.818579	0.230804	0.567	0.587754
SLFN14	-1.30757	0.229031	0.404	0.590159
CLDN11	-0.979942	0.228551	0.507	0.590812
PCCB	0.732052	0.2282	1.661	0.591289
SMARCA1	1.4351	0.228082	2.704	0.59145
HK2	0.45628	0.228008	1.372	0.59155
PGM1	0.437228	0.227833	1.354	0.591789
TMED4	0.629473	0.227649	1.547	0.59204
SERPINB9	-0.75877	0.226883	0.591	0.593085
ANTXR2	0.678973	0.2265	1.601	0.593608
PEX11B	0.62854	0.226283	1.546	0.593905
PSMG3	-0.905088	0.226283	0.534	0.593905
MS4A14	-0.974262	0.226283	0.509	0.593905
DCTN3	0.533065	0.225886	1.447	0.594448
SUPT7L	-1.4112	0.225683	0.376	0.594726
VPS4A	0.592636	0.225443	1.508	0.595055
ERC2	1.46832	0.225167	2.767	0.595433
NDUFA9	-0.831358	0.225167	0.562	0.595433
CAPZB	-0.974262	0.225167	0.509	0.595433
RFK	0.85599	0.224729	1.81	0.596034
METTL14	1.34028	0.224726	2.532	0.596038
PRKAG2	-1.05289	0.224726	0.482	0.596038
COPS8	-0.72738	0.224717	0.604	0.59605
GID4	1.13488	0.224596	2.196	0.596217
LNX2	-1.40354	0.224596	0.378	0.596217
FN3KRP	-0.951764	0.224575	0.517	0.596246
COMMD2	1.12102	0.223176	2.175	0.59817
SMARCAL1	1.43829	0.221224	2.71	0.600864
NUMB	0.652601	0.221224	1.572	0.600864
LSS	0.495695	0.221224	1.41	0.600864
DECR1	-0.72261	0.221224	0.606	0.600864
IWS1	-1.02621	0.221224	0.491	0.600864
GUF1	-1.38458	0.221224	0.383	0.600864
CHD1L	-0.813499	0.220964	0.569	0.601224
RGS19	-1.662	0.220964	0.316	0.601224
CYB561	1.42169	0.220662	2.679	0.601641
LAMP1	0.465713	0.220662	1.381	0.601641
RRN3	0.867106	0.220334	1.824	0.602097
PRCC	-0.988504	0.220277	0.504	0.602175
MRPS27	-0.713119	0.220197	0.61	0.602287
HDAC4	1.12763	0.220186	2.185	0.602302
HACD3	-0.724993	0.220186	0.605	0.602302
CWF19L2	-1.36959	0.220143	0.387	0.602361
RNASEH2A	-0.826233	0.219831	0.564	0.602794
PEA15	-0.821126	0.219127	0.566	0.603772
NDUFS7	-0.929611	0.219063	0.525	0.603861
PIN1	-0.810966	0.219063	0.57	0.603861
KDM4A	0.969381	0.218935	1.958	0.604039
MCRIP2	1.14926	0.218782	2.218	0.604252
NDUFS4	1.12102	0.218782	2.175	0.604252
RNPS1	-0.813499	0.218782	0.569	0.604252
SNRPE	-0.736966	0.218782	0.6	0.604252
PSENEN	-1.34373	0.218782	0.394	0.604252
1	-0.749038	0.218726	0.595	0.60433
RPL13A	0.426533	0.218353	1.344	0.604849
DHDDS	-1.39593	0.218088	0.38	0.605218
COL1A1	-1.36959	0.217804	0.387	0.605615
VPS35	1.15121	0.21752	2.221	0.60601
RBM4	-0.739372	0.21752	0.599	0.60601
PDCD4	-0.940645	0.21752	0.521	0.60601
ZC3H12B	-1.28279	0.217465	0.411	0.606087
PPA2	-0.720232	0.217287	0.607	0.606335
ETFRF1	1.46153	0.21682	2.754	0.606988
BRWD1	1.47353	0.216818	2.777	0.606991
HIGD2A	0.95977	0.216818	1.945	0.606991
ZNF654	-1.45008	0.216818	0.366	0.606991
HSPA1B	0.424385	0.216707	1.342	0.607146
MARS2	0.646163	0.215477	1.565	0.608868
PCBP2	-0.951764	0.215276	0.517	0.609149
FABP4	1.09828	0.214922	2.141	0.609647
UPRT	-1.29336	0.214922	0.408	0.609647
PPT1	-0.813499	0.214922	0.569	0.609647
XP32	-0.880976	0.214897	0.543	0.609682
RPL18A	0.422233	0.214897	1.34	0.609682
RAB22A	0.730314	0.214897	1.659	0.609682
GMFB	-0.732165	0.214897	0.602	0.609682
TCOF1	-1.36587	0.214897	0.388	0.609682
PRPF4	0.444667	0.214596	1.361	0.610104
CYBRD1	-1.03505	0.214596	0.488	0.610104
FGF2	0.607863	0.212207	1.524	0.61347
NUBP2	-1.00578	0.212137	0.498	0.613568
HSD17B14	0.668119	0.211711	1.589	0.61417
PCF11	-1.02621	0.211105	0.491	0.615029
MOCS2	0.962734	0.211097	1.949	0.61504
CXXC1	0.672652	0.210317	1.594	0.616145
LONP2	-0.971431	0.210317	0.51	0.616145
RBL2	-1.35476	0.210317	0.391	0.616145
FBXO44	-1.17788	0.21004	0.442	0.616538
COPS3	-0.713119	0.210016	0.61	0.616572
SDE2	1.0827	0.20991	2.118	0.616723
HAX1	-0.9771	0.209654	0.508	0.617087
COX20	0.910733	0.209104	1.88	0.617869
SLC38A10	1.42385	0.208887	2.683	0.618177
NCLN	0.469886	0.208887	1.385	0.618177
RAB10	0.41684	0.208572	1.335	0.618626
NUSAP1	0.736388	0.208501	1.666	0.618727
MTCH2	-0.937878	0.208501	0.522	0.618727
SNX14	0.961994	0.208501	1.948	0.618727
ADAM10	0.465713	0.208248	1.381	0.619087
PYCR1	-0.720232	0.207807	0.607	0.619716
APOBEC3C	0.49057	0.207699	1.405	0.619871
RPS27	-0.736966	0.207699	0.6	0.619871
MRPL51	1.40599	0.207354	2.65	0.620363
ANAPC1	-0.929611	0.20726	0.525	0.620497
SLC25A5	-0.736966	0.207065	0.6	0.620775
PPP6R1	0.597412	0.206788	1.513	0.621172
MVB12A	-1.02327	0.206788	0.492	0.621172
AAMDC	-0.974262	0.206427	0.509	0.621689
POLA1	-0.795859	0.206425	0.576	0.621692
SERPINA3	1.40871	0.206345	2.655	0.621807
EDEM3	0.808179	0.206345	1.751	0.621807
CORO1A	0.601221	0.206345	1.517	0.621807
LCMT2	0.821302	0.205987	1.767	0.622318
STX12	-0.846843	0.205619	0.556	0.622846
FAM120C	1.08134	0.205513	2.116	0.622999
GNB2	-0.77596	0.204996	0.584	0.623741
CAP2	0.531069	0.204002	1.445	0.625169
PPIL3	0.671746	0.203863	1.593	0.625369
RTF2	-0.823677	0.203863	0.565	0.625369
S100A8	-1.32193	0.202982	0.4	0.62664
LRP4	1.1117	0.202501	2.161	0.627334
USP16	0.8024	0.202241	1.744	0.62771
CREBBP	1.23082	0.201952	2.347	0.628128
LRBA	-0.771027	0.201684	0.586	0.628515
ANO10	-1.46993	0.201442	0.361	0.628865
SLC4A7	0.428678	0.201437	1.346	0.628873
SETD3	0.547943	0.201147	1.462	0.629293
C11orf68	-0.823677	0.201117	0.565	0.629337
ERBIN	-0.907793	0.201087	0.533	0.62938
SIRT5	-1.00868	0.201087	0.497	0.62938
HKDC1	-0.698998	0.201062	0.616	0.629417
TIAL1	-0.72738	0.200205	0.604	0.630659
S100A14	-1.662	0.200205	0.316	0.630659
GIGYF2	-0.785875	0.200014	0.58	0.630937
COPZ1	0.443607	0.200011	1.36	0.630941
GOLGB1	-0.706041	0.200011	0.613	0.630941
MSH6	-0.734563	0.200011	0.601	0.630941
IGLL5	-1.36959	0.200011	0.387	0.630941
WDR1	0.407081	0.199684	1.326	0.631417
HDHD2	-0.96016	0.199541	0.514	0.631624
TULP1	-1.64386	0.199509	0.32	0.631671
MRC2	-1.08009	0.199246	0.473	0.632054
PYURF	1.39177	0.19919	2.624	0.632135
CERS6	-1.27579	0.199141	0.413	0.632207
TJP2	0.990592	0.199105	1.987	0.632259
TM9SF3	-0.795859	0.19889	0.576	0.632572
CROCC	-0.878321	0.198538	0.544	0.633085
OSGEPL1	1.11103	0.197652	2.16	0.634378
SYTL2	1.35389	0.19744	2.556	0.634688
UBTD2	-1.46993	0.197422	0.361	0.634714
CHEK1	1.05381	0.197321	2.076	0.634861
HOXA9	-0.940645	0.197321	0.521	0.634861
MRPS6	-1.08009	0.196716	0.473	0.635746
SCRN1	0.888305	0.196256	1.851	0.63642
VTI1A	-1.34373	0.196233	0.394	0.636454
SDR39U1	-1.05589	0.196233	0.481	0.636454
DHRS11	0.648926	0.195827	1.568	0.637049
TARS3	1.02219	0.195611	2.031	0.637366
WDFY3	-1.68501	0.195517	0.311	0.637504
YTHDF1	0.601221	0.195225	1.517	0.637932
SMARCD2	-1.11716	0.195225	0.461	0.637932
CAP1	-1.09234	0.195068	0.469	0.638164
APP	0.473008	0.195037	1.388	0.638209
DRG1	-0.724993	0.195037	0.605	0.638209
SMAP	-0.902389	0.195006	0.535	0.638255
TRAM1	-1.32193	0.194934	0.4	0.638361
C20orf27	0.536053	0.194233	1.45	0.639392
RSPRY1	0.462576	0.194121	1.378	0.639556
RAD1	-1.02327	0.194106	0.492	0.639579
UROD	-0.768568	0.193892	0.587	0.639895
MDM4	-1.23447	0.193614	0.425	0.640304
NUP160	-0.818579	0.193609	0.567	0.640311
SLC16A1	-0.68966	0.192034	0.62	0.642637
PFKFB2	0.775683	0.192031	1.712	0.642641
DTNBP1	-1.662	0.190965	0.316	0.644222
FKBP4	0.399445	0.190612	1.319	0.644745
SMC2	0.399445	0.190612	1.319	0.644745
L3HYPDH	-1.60823	0.190612	0.328	0.644745
NPM3	-0.768568	0.190182	0.587	0.645383
C1D	0.978928	0.189851	1.971	0.645876
PCDHGC3	-1.67116	0.189758	0.314	0.646014
UBE2Z	-0.778432	0.189665	0.583	0.646152
CTU1	-1.1488	0.189456	0.451	0.646463
FAIM	0.804054	0.189085	1.746	0.647016
RRP12	-0.694321	0.18874	0.618	0.647529
MRPL24	-0.878321	0.18874	0.544	0.647529
SRCAP	-1.62149	0.18874	0.325	0.647529
COLGALT1	0.411426	0.188402	1.33	0.648034
FAU	1.33628	0.188364	2.525	0.648091
ATP5PD	0.424385	0.188364	1.342	0.648091
PLS3	0.396159	0.188364	1.316	0.648091
GOLGA7	-0.968605	0.188364	0.511	0.648091
SRRM2	-0.715486	0.188364	0.609	0.648091
S100A3	1.19661	0.187975	2.292	0.648672
PRPS1	0.453122	0.187848	1.369	0.648862
GSTM1	0.43082	0.187848	1.348	0.648862
MSRB3	1.36625	0.187749	2.578	0.64901
TMED3	0.727703	0.187047	1.656	0.65006
SLC9A8	1.02006	0.186478	2.028	0.650911
NUP214	-0.768568	0.186478	0.587	0.650911
NDUFB5	-1.51046	0.186459	0.351	0.65094
CPPED1	1.06557	0.186459	2.093	0.65094
RPS26	0.393965	0.186459	1.314	0.65094
ZCRB1	-1.5649	0.186459	0.338	0.65094
MCCC1	0.453122	0.186271	1.369	0.651221
GRB2	0.427606	0.185353	1.345	0.6526
PTK7	0.407081	0.185256	1.326	0.652746
MRPL41	-0.768568	0.185256	0.587	0.652746
PTPMT1	-0.968605	0.185102	0.511	0.652977
UXT	0.846393	0.183327	1.798	0.655652
ZFYVE1	0.917623	0.183208	1.889	0.655831
SFXN1	-0.77596	0.182969	0.584	0.656191
DLGAP1	-1.5951	0.182948	0.331	0.656223
ABL2	1.02432	0.182848	2.034	0.656375
WASHC5	0.574344	0.182848	1.489	0.656375
POMP	0.764686	0.182848	1.699	0.656375
REXO4	0.855192	0.182713	1.809	0.656579
CRTC1	0.650765	0.182713	1.57	0.656579
CENPF	-0.935117	0.182713	0.523	0.656579
JAGN1	0.989139	0.182622	1.985	0.656716
DNTTIP1	-0.979942	0.182489	0.507	0.656918
MACF1	-1.40354	0.182489	0.378	0.656918
SFT2D3	0.874207	0.182257	1.833	0.657269
BRD3OS	1.33914	0.182222	2.53	0.657322
BLVRB	0.395063	0.181999	1.315	0.657659
UBE2Q1	0.72334	0.181999	1.651	0.657659
RHEB	0.438293	0.18191	1.355	0.657794
CLIP2	0.616358	0.18191	1.533	0.657795
RPUSD3	-1.07704	0.18191	0.474	0.657795
THUMPD3	0.777367	0.181898	1.714	0.657812
UPP1	0.908429	0.181626	1.877	0.658225
RNF5	0.887525	0.181608	1.85	0.658252
RPL23A	0.389567	0.181433	1.31	0.658518
RPL8	-0.710756	0.181053	0.611	0.659093
RPL11	0.388465	0.181047	1.309	0.659102
LARP4	0.466758	0.180962	1.382	0.659231
MRPL30	-0.974262	0.180212	0.509	0.66037
MKLN1	0.518031	0.179553	1.432	0.661374
CPOX	-0.778432	0.179553	0.583	0.661374
RPS27L	0.736388	0.179066	1.666	0.662116
PKN1	-0.771027	0.179066	0.586	0.662116
NAA20	0.747602	0.178845	1.679	0.662453
METAP2	0.408168	0.178845	1.327	0.662453
MRPS33	-1.30045	0.178359	0.406	0.663194
SPR	-0.666576	0.178021	0.63	0.663712
FNDC3B	0.722466	0.177855	1.65	0.663964
WDR48	0.9855	0.177855	1.98	0.663964
GTF2F1	-0.756331	0.177855	0.592	0.663964
TMEM50B	-1.27928	0.177685	0.412	0.664225
RECQL5	-1.43831	0.177685	0.369	0.664225
MAPK1IP1L	-1.05889	0.177685	0.48	0.664225
NUP153	-0.768568	0.177685	0.587	0.664225
FN1	-1.08314	0.177578	0.472	0.664388
KDELR3	1.32193	0.177373	2.5	0.664702
RANBP3	1.04194	0.17721	2.059	0.664952
RELCH	0.465713	0.17721	1.381	0.664952
H2AC21	-0.85726	0.177074	0.552	0.665159
PRKCZ	0.864731	0.176719	1.821	0.665703
AP4B1	-1.26882	0.176341	0.415	0.666284
SCFD2	-0.915936	0.176184	0.53	0.666524
MRPL1	-0.708396	0.175887	0.612	0.66698
PIERCE2	0.997112	0.175635	1.996	0.667367
DNAAF2	0.994218	0.175593	1.992	0.667432
PLEKHG3	1.27501	0.175101	2.42	0.668189
CC2D1B	0.762136	0.174429	1.696	0.669223
HINT2	0.71721	0.174115	1.644	0.669707
RASSF8	0.859174	0.174103	1.814	0.669726
CUL4A	0.522056	0.174092	1.436	0.669742
PRRC2B	-1.59946	0.173997	0.33	0.669889
PRCP	0.757023	0.173922	1.69	0.670005
NSA2	-0.778432	0.1739	0.583	0.670039
EZH2	-0.932361	0.173899	0.524	0.67004
	-1.03505	0.173899	0.488	0.67004
VAMP7	0.601221	0.173882	1.517	0.670066
PSME1	-0.703689	0.17309	0.614	0.67129
TTC1	-0.680382	0.172879	0.624	0.671615
NME6	0.92448	0.172633	1.898	0.671996
DLGAP5	0.457332	0.172489	1.373	0.672219
CDC73	0.410341	0.172489	1.329	0.672219
C1orf122	0.884403	0.172452	1.846	0.672277
CHCHD1	0.886745	0.172246	1.849	0.672596
AGFG1	0.711935	0.172173	1.638	0.672708
TAB2	1.0072	0.172173	2.01	0.672708
DDHD1	1.05033	0.172173	2.071	0.672708
IGBP1	-0.717857	0.172173	0.608	0.672708
TMEM165	-0.96016	0.172173	0.514	0.672708
RPS24	-0.732165	0.172173	0.602	0.672708
YIPF3	-1.2863	0.172173	0.41	0.672708
SLC27A4	-1.12343	0.171686	0.459	0.673464
H1-2	-0.749038	0.171391	0.595	0.673921
CALCOCO1	1.00504	0.171332	2.007	0.674013
TYW5	0.763836	0.171255	1.698	0.674132
TAGLN2	0.377401	0.171113	1.299	0.674353
PRMT5	0.377401	0.171113	1.299	0.674353
MGAT4B	-1.44615	0.171113	0.367	0.674353
ODR4	0.722466	0.171057	1.65	0.67444
PRKRA	-0.751465	0.171057	0.594	0.67444
MED28	1.32077	0.170923	2.498	0.674647
BZW1	0.37629	0.170923	1.298	0.674647
POLA2	-0.865122	0.170923	0.549	0.674647
NAT14	0.9855	0.170858	1.98	0.674748
IRF5	1.29924	0.170061	2.461	0.675988
TRIM55	-1.32916	0.169682	0.398	0.676578
SNRPD3	-0.698998	0.169445	0.616	0.676947
AKAP13	-1.22432	0.169445	0.428	0.676947
CRADD	1.32769	0.169393	2.51	0.677028
YKT6	0.424385	0.169052	1.342	0.677561
SLC23A2	1.03633	0.169052	2.051	0.677561
EREG	0.75446	0.168893	1.687	0.677808
PDXP	-0.85726	0.16783	0.552	0.67947
SRSF3	0.374066	0.167823	1.296	0.679481
UBXN6	0.731183	0.16742	1.66	0.680111
SASS6	1.29807	0.167127	2.459	0.68057
DNAJB4	-0.691989	0.167092	0.619	0.680626
BLOC1S3	0.975263	0.167064	1.966	0.680669
BLOC1S4	1.27798	0.167064	2.425	0.680669
SMARCD1	1.02077	0.167064	2.029	0.680669
TJP1	-1.39973	0.167064	0.379	0.680669
KASH5	-1.55639	0.167064	0.34	0.680669
LGALS7; LGALS7B	-1.27928	0.167064	0.412	0.680669
NFU1	0.609755	0.167011	1.526	0.680753
ARL5B	0.939603	0.166559	1.918	0.681461
CASP8	0.402722	0.166559	1.322	0.681461
KIRREL1	0.553852	0.166559	1.468	0.681461
TP53BP1	-0.741783	0.166559	0.598	0.681461
TMEM200C	-0.875672	0.166559	0.545	0.681461
GPAT3	-0.974262	0.166559	0.509	0.681461
SMC4	-0.691989	0.166289	0.619	0.681885
TAB3	1.30568	0.166219	2.472	0.681995
ASNSD1	0.978928	0.166219	1.971	0.681995
RPS28	-0.682696	0.166219	0.623	0.681995
TRPT1	-1.40736	0.166219	0.377	0.681995
NIP7	0.414677	0.166122	1.333	0.682147
EIF4A2	-0.691989	0.165962	0.619	0.682399
EXOC6	0.918386	0.165944	1.89	0.682426
ACOT7	-0.691989	0.165944	0.619	0.682426
TMBIM1	-1.4344	0.165944	0.37	0.682426
SYNCRIP	0.369606	0.165896	1.292	0.682502
NASP	-0.691989	0.165896	0.619	0.682502
NDUFA12	-1.21759	0.165896	0.43	0.682502
PRORP	0.77905	0.165801	1.716	0.682652
DHTKD1	-0.736966	0.165651	0.6	0.682887
ARHGEF1	0.504875	0.165377	1.419	0.683318
ZNF428	-1.24127	0.165377	0.423	0.683318
STAT3	0.367371	0.165377	1.29	0.683318
3	-0.72738	0.165377	0.604	0.683318
PTCD3	-0.746616	0.165377	0.596	0.683318
SEC11A	0.606916	0.165352	1.523	0.683358
CPNE3	0.39835	0.165093	1.318	0.683765
HPF1	0.75446	0.165093	1.687	0.683765
SLC35A2	-1.24127	0.165093	0.423	0.683765
KPRP	-0.968605	0.165093	0.511	0.683765
GSTM3	0.366252	0.164659	1.289	0.684449
MAP3K15	-1.02034	0.164659	0.493	0.684449
LDLR	-0.870387	0.164659	0.547	0.684449
6	0.85997	0.164448	1.815	0.684782
G6PC3	-1.36587	0.164448	0.388	0.684782
PSMG4	-0.907793	0.164448	0.533	0.684782
CHM	0.582074	0.16368	1.497	0.685993
ZNF687	-0.883635	0.163369	0.542	0.686485
NPM1	-0.687335	0.163333	0.621	0.686541
POLR1G	-1.04692	0.163333	0.484	0.686541
GCC1	-0.894322	0.163022	0.538	0.687033
POLR3B	0.981122	0.162565	1.974	0.687756
POLR2H	-0.643856	0.162021	0.64	0.688618
FEM1B	-1.24811	0.161936	0.421	0.688754
EHD4	0.583038	0.161523	1.498	0.689409
C1QBP	-0.685014	0.161523	0.622	0.689409
STK11	1.27381	0.161501	2.418	0.689444
USP28	1.29278	0.161059	2.45	0.690146
IAPP	0.9115	0.160764	1.881	0.690615
AAMP	0.489543	0.160692	1.404	0.690729
CAV2	0.891419	0.16062	1.855	0.690845
DNAJC16	0.863146	0.160053	1.819	0.691746
ARF6	-0.646112	0.160053	0.639	0.691746
WDR43	-0.648372	0.160053	0.638	0.691746
MYH9	-0.682696	0.160053	0.623	0.691746
BBS9	-0.734563	0.160053	0.601	0.691746
CACUL1	-0.935117	0.160053	0.523	0.691746
USP38	-1.27579	0.160053	0.413	0.691746
CMTM6	0.865523	0.159611	1.822	0.692451
GTF3C2	1.26784	0.159155	2.408	0.693178
DRAM2	1.10769	0.159155	2.155	0.693178
NRAS	0.528071	0.159155	1.442	0.693178
SPNS1	1.22404	0.159073	2.336	0.693309
ABCE1	0.359521	0.159073	1.283	0.693309
EPS15L1	0.962734	0.159073	1.949	0.693309
DST	0.695994	0.159073	1.62	0.693309
VPS4B	0.40163	0.159073	1.321	0.693309
CHMP6	-0.831358	0.159073	0.562	0.693309
SEPTIN10	-1.13606	0.159073	0.455	0.693309
RBP7	1.22527	0.159003	2.338	0.693421
ARAF	0.69332	0.159003	1.617	0.693421
WARS1	0.358396	0.158859	1.282	0.693651
TPD52	-0.862496	0.158815	0.55	0.693721
GPX8	0.584963	0.158525	1.5	0.694185
UBE2H	0.699552	0.158491	1.624	0.694239
METTL16	0.412511	0.158464	1.331	0.694282
SCML2	-1.00868	0.158464	0.497	0.694282
IMMT	0.408168	0.158464	1.327	0.694282
GUK1	0.690641	0.158464	1.614	0.694282
TMEM87A	-1.2109	0.158411	0.432	0.694367
ATG101	1.00504	0.158392	2.007	0.694397
NME3	1.02361	0.158331	2.033	0.694495
RCN2	0.529071	0.158003	1.443	0.69502
ALG5	0.933573	0.157914	1.91	0.695161
CALR	0.356144	0.157914	1.28	0.695161
FNDC3A	0.703101	0.157914	1.628	0.695161
TMED9	0.391768	0.157914	1.312	0.695161
CKS2	-0.907793	0.157914	0.533	0.695161
LDLRAP1	1.04124	0.157914	2.058	0.695161
SOGA1	-0.833927	0.157914	0.561	0.695161
MARF1	-1.50635	0.157914	0.352	0.695161
KIF18B	1.00648	0.157879	2.009	0.695217
PLIN3	-0.678072	0.157879	0.625	0.695217
GNAI2	-0.678072	0.157879	0.625	0.695217
MTX1	-0.810966	0.157872	0.57	0.695229
MRPL13	0.474047	0.157552	1.389	0.695742
PRC1	0.855192	0.157487	1.809	0.695846
RABIF	-0.897006	0.157288	0.537	0.696164
TBC1D2	0.672652	0.157096	1.594	0.696472
C7orf50	0.519039	0.156793	1.433	0.696959
UBE2E3	-0.744197	0.156663	0.597	0.697168
RHBDD2	-1.19429	0.155378	0.437	0.699233
HABP4	-1.1488	0.155378	0.451	0.699233
CHD1	1.24489	0.155219	2.37	0.699488
ALG12	1.20789	0.154926	2.31	0.699962
DNAJC8	-0.637109	0.154918	0.643	0.699974
PRSS3	0.583038	0.154735	1.498	0.700269
DUS3L	0.522056	0.154735	1.436	0.700269
TECPR2	-1.16812	0.154413	0.445	0.700788
PPAT	0.374066	0.154322	1.296	0.700936
METTL26	-1.23447	0.15416	0.425	0.701197
HIBCH	-0.724993	0.154058	0.605	0.701361
UIMC1	-0.99137	0.153671	0.503	0.701987
SYNGR1	0.835924	0.153392	1.785	0.702438
PTRH2	0.58111	0.153392	1.496	0.702438
FAM83D	0.664483	0.153392	1.585	0.702438
RPF1	-0.873027	0.153392	0.546	0.702438
PRKCD	-0.883635	0.153328	0.542	0.702542
SLC4A7	0.846393	0.153213	1.798	0.702728
SEPTIN7	-0.639355	0.153213	0.642	0.702728
EML1	-1.49411	0.153213	0.355	0.702728
MAP3K4	-0.915936	0.152898	0.53	0.703238
ADARB1	0.740712	0.152625	1.671	0.70368
NDUFAF4	0.57918	0.152332	1.494	0.704155
COQ8A	-0.870387	0.15217	0.547	0.704417
FOXRED1	0.698663	0.15144	1.623	0.705603
HMCN1	-0.968605	0.150415	0.511	0.707269
EPS8L2	-0.744197	0.150273	0.597	0.707501
RPS21	-0.648372	0.14976	0.638	0.708337
COQ3	-0.907793	0.14976	0.533	0.708337
FRYL	-0.773491	0.14976	0.585	0.708337
DYNC1I2	0.380729	0.149424	1.302	0.708885
TMEM223	0.97966	0.149394	1.972	0.708934
RIOX1	0.57628	0.147878	1.491	0.711414
POLE3	0.574344	0.14781	1.489	0.711524
SMYD3	-0.803393	0.147805	0.573	0.711534
HSPB1	-0.666576	0.147151	0.63	0.712606
ECM1	0.990592	0.147151	1.987	0.712606
STK32C	1.21785	0.146527	2.326	0.713629
NUDT1	0.540027	0.146527	1.454	0.713629
XXYLT1	0.983313	0.146527	1.977	0.713631
RALGAPA1	0.891419	0.146527	1.855	0.713631
ATP6V1C1	-0.625934	0.146527	0.648	0.713631
STARD3NL	-0.951764	0.146527	0.517	0.713631
TGM3	-0.880976	0.146527	0.543	0.713631
AGPAT2	-1.03801	0.146324	0.487	0.713963
TMEM115	-1.52284	0.145848	0.348	0.714747
ARID4B	-0.897006	0.14578	0.537	0.714859
CCT6B	-1.32916	0.145602	0.398	0.715151
MRPL50	0.823749	0.145598	1.77	0.715158
PRKAR1A	0.375178	0.145425	1.297	0.715444
PRKD3	1.21661	0.145237	2.324	0.715753
SIN3B	0.85599	0.145237	1.81	0.715753
MAT2B	-0.648372	0.145237	0.638	0.715753
ARRB2	-0.823677	0.145237	0.565	0.715753
ISG15	-0.905088	0.145237	0.534	0.715753
CAV1	0.594549	0.144996	1.51	0.71615
LMO7	1.2228	0.144948	2.334	0.71623
LEMD2	0.699552	0.144778	1.624	0.71651
EXOSC9	0.459432	0.144271	1.375	0.717346
TRNT1	-0.72977	0.143803	0.603	0.71812
BABAM2	-0.708396	0.143803	0.612	0.71812
PDLIM5	0.340277	0.143514	1.266	0.718597
EEF2K	-0.841663	0.143514	0.558	0.718597
RARS2	-1.21424	0.143452	0.431	0.718701
JPT1	0.453122	0.143431	1.369	0.718735
UGP2	0.342555	0.143431	1.268	0.718735
ABCF2	0.362891	0.143431	1.286	0.718735
ZFP36L2	0.878137	0.143125	1.838	0.719242
ATAD2B	-1.53952	0.143125	0.344	0.719242
MVD	-0.710756	0.142862	0.611	0.719678
PPIE	-0.717857	0.142615	0.608	0.720087
HNRNPLL	0.438293	0.142603	1.355	0.720107
PLEC	-1.55216	0.142444	0.341	0.720371
CCDC9	0.690641	0.14242	1.614	0.72041
CNPY2	0.393965	0.14242	1.314	0.72041
TRAPPC3	-0.675765	0.142199	0.626	0.720777
ERG28	0.87578	0.14201	1.835	0.72109
ZDHHC13	-1.43051	0.14201	0.371	0.72109
CHD4	-0.685014	0.141945	0.622	0.721198
GGNBP2	0.914565	0.141562	1.885	0.721834
PDE6A	-1.03801	0.141414	0.487	0.722081
SMG8	0.505891	0.141289	1.42	0.722289
HEBP1	0.372952	0.141277	1.295	0.722308
EIF2A	0.336855	0.141277	1.263	0.722308
ZNF217	0.809826	0.141277	1.753	0.722308
PON2	-0.859876	0.141277	0.551	0.722308
ERLIN1	-0.706041	0.141024	0.613	0.72273
ARHGAP17	0.62293	0.140925	1.54	0.722894
LYSMD2	-0.870387	0.14089	0.547	0.722953
IRF2BP2	0.382944	0.140745	1.304	0.723194
VCL	-0.657445	0.140745	0.634	0.723194
GNPDA1	-0.657445	0.140613	0.634	0.723415
RASA2	0.640621	0.140568	1.559	0.723489
HMGCL	-0.756331	0.140568	0.592	0.723489
VANGL1	0.872632	0.140511	1.831	0.723584
PHLPP2	1.22897	0.140204	2.344	0.724096
1	-0.894322	0.140204	0.538	0.724096
ADO	-0.8863	0.140204	0.541	0.724096
AATF	-0.739372	0.140204	0.599	0.724096
AFAP1	0.496718	0.140177	1.411	0.724141
ULBP3	-1.09851	0.140176	0.467	0.724142
L3MBTL3	0.901494	0.139971	1.868	0.724484
P4HB	0.334568	0.139872	1.261	0.72465
DMBT1	1.19912	0.139435	2.296	0.725379
FASTKD5	0.559737	0.139435	1.474	0.725379
VDAC2	-0.696658	0.139435	0.617	0.725379
MBLAC2	-0.816037	0.139435	0.568	0.725379
PRKCH	-1.42275	0.139435	0.373	0.725379
UBL5	-0.826233	0.139435	0.564	0.725379
KRR1	0.447844	0.139272	1.364	0.725651
RAF1	0.501821	0.139272	1.416	0.725651
APOB	-0.831358	0.139073	0.562	0.725984
MLEC	-0.72738	0.139013	0.604	0.726084
NEK3	1.04893	0.138325	2.069	0.727236
ZGPAT	0.67084	0.137641	1.592	0.728381
MIF	0.331132	0.137634	1.258	0.728394
HNRNPF	-0.655172	0.137634	0.635	0.728394
BTF3L4	0.491597	0.137634	1.406	0.728394
NKAP	-1.25498	0.137634	0.419	0.728394
SPATA20	0.706641	0.137225	1.632	0.72908
DENND10	-0.821126	0.137152	0.566	0.729202
CNPY3	-0.83908	0.137126	0.559	0.729247
LMAN1	0.337996	0.136793	1.264	0.729806
AHCYL2	0.896078	0.136398	1.861	0.73047
EPB41L1	0.902267	0.135673	1.869	0.731689
SEPTIN8	0.641546	0.135673	1.56	0.731689
RIOK2	0.496718	0.135673	1.411	0.731689
EMC8	0.629473	0.135673	1.547	0.731689
SMC1A	-0.639355	0.135673	0.642	0.731689
RAB4B	1.17249	0.135663	2.254	0.731706
AP1S1	-0.698998	0.135566	0.616	0.73187
MRPL11	0.422233	0.135521	1.34	0.731946
ARMH3	-1.38082	0.135467	0.384	0.732037
NEK5	0.798258	0.135191	1.739	0.732503
HSPA4	-0.650635	0.135191	0.637	0.732503
MAP4	-0.833927	0.135191	0.561	0.732503
MPC2	0.909197	0.135087	1.878	0.732678
EML3	0.948601	0.135007	1.93	0.732813
SGPP1	-1.33643	0.135007	0.396	0.732813
PTPRJ	-1.49005	0.135007	0.356	0.732813
PHF14	1.04963	0.13498	2.07	0.732858
MEMO1	-0.673463	0.134718	0.627	0.733301
BTN2A3P	1.13947	0.134686	2.203	0.733355
VPS26B	-0.751465	0.134539	0.594	0.733602
AMPD2	0.362891	0.1345	1.286	0.733669
JUP	-0.68966	0.1345	0.62	0.733669
SLC39A14	-0.715486	0.1345	0.609	0.733669
CNIH3	1.14209	0.13439	2.207	0.733855
BPHL	-0.935117	0.13439	0.523	0.733855
NEURL4	-0.749038	0.13439	0.595	0.733855
AGL	0.486457	0.134263	1.401	0.734069
KCTD5	-0.844251	0.134263	0.557	0.734069
PPDPF	0.926759	0.133666	1.901	0.735079
OSBPL8	0.349365	0.133659	1.274	0.735091
EFCAB5	-1	0.133179	0.5	0.735904
TTC30A	-0.948976	0.132465	0.518	0.737114
FLNB	0.564622	0.132222	1.479	0.737527
SLC2A3	0.927517	0.132222	1.902	0.737527
SSR3	0.494672	0.132222	1.409	0.737527
PSMD14	-0.621488	0.132222	0.65	0.737527
RPS19	0.324235	0.132222	1.252	0.737527
COQ6	-0.841663	0.132222	0.558	0.737527
PPWD1	0.495695	0.132212	1.41	0.737545
PITPNM1	0.896853	0.132189	1.862	0.737584
SRSF8	-1.11716	0.131711	0.461	0.738396
FAM83G	0.835116	0.131543	1.784	0.738681
PXMP2	0.871055	0.131228	1.829	0.739217
GPT2	0.799087	0.131133	1.74	0.739379
GTPBP10	-0.818579	0.131094	0.567	0.739446
PIGT	0.479231	0.131086	1.394	0.739458
ZWINT	-0.852042	0.131086	0.554	0.739458
FRG1	-0.836501	0.131086	0.56	0.739458
SIAE	-1.17137	0.131086	0.444	0.739458
TMSB4X	1.17313	0.130568	2.255	0.740341
GABPA	0.552869	0.130462	1.467	0.740522
SLC25A4	-0.91866	0.130417	0.529	0.740599
ZC3H14	0.388465	0.130181	1.309	0.741001
SOD2	0.352759	0.130181	1.277	0.741001
CRNKL1	0.494672	0.130129	1.409	0.741091
GBE1	0.321928	0.130129	1.25	0.741091
RAB13	0.526069	0.130129	1.44	0.741091
GDI2	-0.643856	0.130129	0.64	0.741091
SNRPA1	-0.632629	0.130129	0.645	0.741091
COQ9	-0.691989	0.130129	0.619	0.741091
KIF20B	-1.1078	0.129858	0.464	0.741553
TOR1AIP2	0.374066	0.129715	1.296	0.741797
EIF4ENIF1	0.872632	0.129568	1.831	0.742048
TMED7-TICAM2	0.423309	0.129568	1.341	0.742048
BAP18	0.639695	0.129568	1.558	0.742048
PPP4R1	0.368489	0.129109	1.291	0.742833
RPL32	-0.619271	0.129109	0.651	0.742833
SLC22A18	-1.13924	0.129109	0.454	0.742833
ARF4	0.356144	0.129004	1.28	0.743012
NXN	-0.803393	0.128572	0.573	0.743752
CARS1	-0.867752	0.12842	0.548	0.744012
RBM33	-0.83908	0.128328	0.559	0.74417
WIPF2	0.842375	0.128082	1.793	0.744591
EEF1A1	-0.641604	0.128082	0.641	0.744591
SLC19A1	-0.883635	0.128082	0.542	0.744591
RB1	-0.701342	0.128082	0.615	0.744591
PHIP	-0.910502	0.127766	0.532	0.745133
FAM184A	1.17377	0.127663	2.256	0.74531
TP53BP2	0.686164	0.127663	1.609	0.74531
RWDD4	0.67717	0.127548	1.599	0.745508
HNRNPH3	-0.639355	0.127395	0.642	0.74577
COPB1	-0.639355	0.126574	0.642	0.747182
SMG9	0.672652	0.126358	1.594	0.747553
BRAF	0.673556	0.126358	1.595	0.747553
COMMD3	0.831067	0.126358	1.779	0.747553
PFKP	-0.639355	0.126358	0.642	0.747553
PANK3	-1.25498	0.126358	0.419	0.747553
RB1CC1	-0.899695	0.126358	0.536	0.747553
UBTF	0.421156	0.126176	1.339	0.747867
WDR36	-0.710756	0.126147	0.611	0.747916
MEPCE	0.662661	0.126093	1.583	0.748009
HMOX2	-0.662004	0.125997	0.632	0.748175
PIGU	-1.13924	0.125862	0.454	0.748407
MON2	-0.682696	0.125612	0.623	0.748838
UBLCP1	-0.673463	0.125579	0.627	0.748896
NEB	0.738119	0.125496	1.668	0.749038
TGM1	-1.13289	0.125496	0.456	0.749038
TBC1D10B	0.773996	0.125439	1.71	0.749136
SLC12A4	-0.710756	0.125439	0.611	0.749136
DNAH11	-0.867752	0.124876	0.548	0.750108
NOP56	0.313826	0.124863	1.243	0.750132
OSBPL2	0.922959	0.124444	1.896	0.750855
CENPS	0.9115	0.124421	1.881	0.750894
EXOSC1	0.515006	0.123871	1.429	0.751846
STK24	0.356144	0.123685	1.28	0.752168
ATP6V1D	-0.678072	0.123554	0.625	0.752395
QPCTL	-0.803393	0.123474	0.573	0.752534
FXR2	0.344828	0.123366	1.27	0.752722
DHRS1	-0.675765	0.123366	0.626	0.752722
EXOC3L4	0.437228	0.123116	1.354	0.753154
RTN2	0.847997	0.123115	1.8	0.753156
TPMT	-0.720232	0.122802	0.607	0.7537
TXNDC12	-0.678072	0.122674	0.625	0.753922
POLR1B	0.445727	0.122232	1.362	0.754689
SQSTM1	0.423309	0.122232	1.341	0.754689
SLC25A22	-0.810966	0.122232	0.57	0.754689
COX6B1	-0.854649	0.122053	0.553	0.755001
ARL8A	0.820485	0.12202	1.766	0.755057
DBR1	0.545968	0.12202	1.46	0.755057
PHF19	-1.22432	0.12202	0.428	0.755057
M6PR	-0.659723	0.121989	0.633	0.755111
FDXR	0.344828	0.121944	1.27	0.755189
ESPL1	-0.968605	0.121944	0.511	0.755189
MYPN	-0.603841	0.121944	0.658	0.755189
KIAA0319L	-1.12658	0.121944	0.458	0.755189
STX16	-0.766112	0.121944	0.588	0.755189
PAXBP1	-0.78339	0.121944	0.581	0.755189
PSMB7	-0.628162	0.121817	0.647	0.755411
DNAJB6	-0.628162	0.121776	0.647	0.755483
PRADC1	1.1157	0.121715	2.167	0.755587
ARFGAP3	0.644318	0.121436	1.563	0.756073
SLC30A1	0.58111	0.121332	1.496	0.756254
IQSEC1	1.12631	0.120843	2.183	0.757107
PPFIBP2	1.14274	0.120843	2.208	0.757107
DCK	0.391768	0.120843	1.312	0.757107
SAMD4B	0.571434	0.120843	1.486	0.757107
CTU2	0.768925	0.120843	1.704	0.757107
CORO7-PAM16	0.355016	0.120843	1.279	0.757107
CDK5RAP1	0.90458	0.120843	1.872	0.757107
STAT3	0.72334	0.120843	1.651	0.757107
DNAJC11	0.666302	0.120843	1.587	0.757107
GOLGA5	0.368489	0.120843	1.291	0.757107
WDR46	0.638769	0.120843	1.557	0.757107
FAM107B	0.627607	0.120843	1.545	0.757107
RAN	0.308011	0.120843	1.238	0.757107
FAM76B	-0.751465	0.120843	0.594	0.757107
TBC1D15	0.420078	0.120843	1.338	0.757107
PEPD	0.306845	0.120843	1.237	0.757107
MAN2A1	-0.619271	0.120843	0.651	0.757107
PPIL1	0.598365	0.120843	1.514	0.757107
TRRAP	-0.717857	0.120843	0.608	0.757107
ME2	-0.630394	0.120843	0.646	0.757107
NR2F2	-0.78339	0.120843	0.581	0.757107
CGAS	-0.888969	0.120843	0.54	0.757107
KIFBP	-0.643856	0.120843	0.64	0.757107
WDR55	-0.768568	0.120843	0.587	0.757107
ZCCHC10	-1.12029	0.120843	0.46	0.757107
FHL1	-0.803393	0.120843	0.573	0.757107
PRKACB	-1.31473	0.120843	0.402	0.757107
ZDHHC5	-1.2723	0.120843	0.414	0.757107
C3	1.09559	0.120843	2.137	0.757107
DYRK1A	0.42975	0.120541	1.347	0.757634
TSSC4	-1.23107	0.120541	0.426	0.757634
RBM34	-0.650635	0.12052	0.637	0.75767
POP1	0.320773	0.120148	1.249	0.758319
DNAJB11	-0.595097	0.120148	0.662	0.758319
CETN2	0.871844	0.120148	1.83	0.758319
TIFA	0.885965	0.120047	1.848	0.758495
CRAT	0.389567	0.120047	1.31	0.758495
KCMF1	-0.836501	0.119902	0.56	0.758749
DENND4C	0.639695	0.119892	1.558	0.758767
BCOR	0.852798	0.11965	1.806	0.759189
GGCX	-0.795859	0.11965	0.576	0.759189
LIMS1	-0.798366	0.11965	0.575	0.759189
FAHD2A	-0.717857	0.11965	0.608	0.759189
EIF1	-0.652901	0.119422	0.636	0.759588
HNRNPC	-0.625934	0.119388	0.648	0.759647
PPA2	-0.836501	0.119096	0.56	0.760158
XPO6	0.390668	0.118915	1.311	0.760475
LYRM2	-1.05589	0.118915	0.481	0.760475
ZNHIT6	0.652601	0.118711	1.572	0.760832
RSBN1L	0.616358	0.118629	1.533	0.760977
BORCS6	1.12895	0.11859	2.187	0.761044
PLAUR	0.765535	0.11859	1.7	0.761044
MRPL58	0.496718	0.118586	1.411	0.761051
SNX7	0.52306	0.118537	1.437	0.761138
DCP1A	0.660837	0.118517	1.581	0.761172
SLC25A3	0.838347	0.117737	1.788	0.762541
COA7	0.635987	0.117737	1.554	0.762541
TOM1L2	-0.803393	0.117737	0.573	0.762541
POLR1D	0.756169	0.117485	1.689	0.762983
CFL1	0.299831	0.117485	1.231	0.762983
PPID	-0.599462	0.117485	0.66	0.762983
OS9	-0.910502	0.117485	0.532	0.762983
SDSL	-0.910502	0.117399	0.532	0.763134
HAUS2	0.871055	0.117078	1.829	0.763698
APMAP	0.299831	0.117078	1.231	0.763698
SLC25A29	-1.1047	0.117078	0.465	0.763698
STK39	-0.732165	0.117077	0.602	0.7637
1	-0.836501	0.117059	0.56	0.763733
PPFIBP1	0.631337	0.116811	1.549	0.764168
NCAPD3	-0.77596	0.116466	0.584	0.764776
KIF22	0.801573	0.116266	1.743	0.765127
PTTG1	1.12102	0.116266	2.175	0.765127
IPO4	0.298658	0.116266	1.23	0.765127
ANP32A	0.298658	0.116266	1.23	0.765127
HADH	-0.671164	0.116266	0.628	0.765127
ATP5ME	-0.652901	0.116103	0.636	0.765415
PSMC5	-0.621488	0.11603	0.65	0.765544
EEF1B2	-0.619271	0.115974	0.651	0.765642
LARP1	-0.62371	0.11581	0.649	0.765931
ELOVL5	-0.790859	0.115687	0.578	0.766149
TSPAN3	0.794936	0.115554	1.735	0.766384
ITFG1	0.710173	0.115512	1.636	0.766458
LMNA	0.297485	0.115512	1.229	0.766458
CBR3	-0.62371	0.115512	0.649	0.766458
HAGH	-0.720232	0.115512	0.607	0.766458
MED16	-0.810966	0.115512	0.57	0.766458
EIF4A2	-1.17137	0.115512	0.444	0.766458
PSMA3	-1.14561	0.115512	0.452	0.766458
ST13P5	0.84318	0.114904	1.794	0.767531
IPO11	-0.590745	0.114904	0.664	0.767531
SRPK2	0.370722	0.114649	1.293	0.767981
MMTAG2	-1.04394	0.114649	0.485	0.767981
[truncated: 4,567 more rows]
