# Supplementary material for: The C16orf87 protein is a subunit of the MIER corepressor complex controlling embryonic development and cell migration
Source: Sci Rep. 2026 Apr 30;16:13907. doi: 10.1038/s41598-026-50740-7 (PMC13133221; doi:10.1038/s41598-026-50740-7)
Supplement: Supplementary file 4 — Supplementary Information 3. [file 41598_2026_50740_MOESM4_ESM.xlsx]

## Sheet: Sheet 1 - C16KOvsC16WT.mRp.clN.
Quantitative ATAC-seq data analysis of loci changed in Panc-01KO and Panc-01WT cells.
	Gene	Feature	Geneid	Chr	Start	End	Strand	Length	baseMean	log2FoldChange	lfcSE	stat	pvalue	padj	C16KO_R1.raw	C16KO_R2.raw	C16KO_R3.raw	C16WT_R1.raw	C16WT_R2.raw	C16WT_R3.raw	C16KO_R1.pseudo	C16KO_R2.pseudo	C16KO_R3.pseudo	C16WT_R1.pseudo	C16WT_R2.pseudo	C16WT_R3.pseudo
1	RP5-1070A16.1	Intergenic	Interval_6026	chr1	98336098	98337672	+	1575	79,9441578022533	2,2420433368373	0,549272632933741	4,08184060593414	4,46804368446196e-05	0,038598182494155	57	231	90	36	18	39	53,8349343987859	240,520777439372	101,823062858528	34,0830283148205	19,205737346748	30,1974064552653
2	RP5-1070A16.1	Intergenic	Interval_6032	chr1	98373296	98374348	+	1053	105,731362973248	2,5639003534962	0,507027139214649	5,05673198769499	4,26501965272857e-07	0,00132025460441735	88	284	145	32	24	46	83,1135829314589	295,70519823715	164,048267938739	30,2960251687293	25,607649795664	35,6174537677488
3	LINC00970	-intron (LINC00970, intron 1 of 4)	Interval_9644	chr1	169059552	169061698	+	2147	210,487103762376	2,70202190615555	0,47958314648845	5,63410521395505	1,75969569975589e-08	0,000118848247838149	203	553	289	69	56	56	191,727924262343	575,792164173043	326,965168512383	65,3258042700726	59,7511828565494	43,3603784998682
4		-intron (AKR1E2, intron 8 of 8)	Interval_16291	chr10	4851909	4852263	+	355	43,9145147393542	2,55782930842914	0,591554079698692	4,32391457723015	1,53284669659575e-05	0,0186688163328177	30	134	51	15	7	21	28,334175999361	139,522875224571	57,6997356198323	14,2012617978419	7,46889785706868	16,2601419374506
5	LOC101928051	Intergenic	Interval_16301	chr10	4981507	4983950	+	2444	447,570477416189	2,16565471956141	0,488643040110895	4,43197700937259	9,33729758592663e-06	0,0132913294564312	340	1086	658	185	115	247	321,120661326091	1130,76001861107	744,439726232347	175,148895506717	122,703321937557	191,250240883347
6	ANKRD30A	Intergenic	Interval_17066	chr10	36534476	36535140	+	665	28,0861670943889	-3,54214256882944	0,673839189137909	-5,25665860034225	1,46696270189585e-07	0,000518976476247372	6	3	4	77	14	87	5,6668351998722	3,12364646025159	4,52546946037901	72,899810562255	14,9377957141374	67,3634451694381
7	RP11-346D6.6	Intergenic	Interval_17450	chr10	52484171	52485061	+	891	39,9087240017369	2,68011384304862	0,574113231658654	4,66826698159452	3,03751021578879e-06	0,005786301191323	31	111	55	17	8	10	29,278648532673	115,574919029309	62,2252050802113	16,0947633708875	8,53588326522135	7,74292473211932
8	SLC16A9	-intron (SLC16A9, intron 2 of 5)	Interval_17477	chr10	59678812	59679917	+	1106	80,2491065862238	2,30810474428305	0,523465150105118	4,40928062511814	1,03714559476618e-05	0,0142690106799933	61	207	113	26	19	46	57,612824532034	215,53160575736	127,844512255707	24,6155204495926	20,2727227549007	35,6174537677488
9	SLC16A9	-intron (SLC16A9, intron 2 of 5)	Interval_17478	chr10	59682068	59683816	+	1749	89,6595558431501	2,43182640603806	0,508408785790275	4,78321082169736	1,72517016810247e-06	0,00360061824062957	67	221	142	30	23	40	63,2796597319062	230,108622571867	160,654165843455	28,4025235956838	24,5406643875114	30,9716989284773
10	SLC16A9	-intron (SLC16A9, intron 1 of 5)	Interval_17479	chr10	59688860	59689578	+	719	37,3456372581931	2,58737540585407	0,555072732857494	4,66132680042552	3,14177396420285e-06	0,00581551147463104	31	92	59	14	12	8	29,278648532673	95,7918247810487	66,7506745405904	13,2545110113191	12,803824897832	6,19433978569545
11	PPFIBP2	-promoter-TSS (PPFIBP2)	Interval_20141	chr11	7604444	7605935	+	1492	75,1856645208783	2,62589502963838	0,511529888136779	5,13341466556933	2,84532068457198e-07	0,000960851861904119	67	195	108	25	14	31	63,2796597319062	203,037019916353	122,187675430233	23,6687696630698	14,9377957141374	24,0030666695699
12	WTAPP1	-TTS (MMP1)	Interval_22598	chr11	102788143	102790160	+	2018	397,483660776756	2,10187664016701	0,516657241496691	4,06822254939878	4,73731247882487e-05	0,0393673294548563	265	1006	563	130	115	264	250,285221327689	1047,46277967103	636,959826548345	123,077602247963	122,703321937557	204,41321292795
13	MMP3	-intron (MMP3, intron 1 of 9)	Interval_22608	chr11	102842305	102844042	+	1738	88,0671418664946	2,49278783520882	0,518561009680141	4,80712546580859	1,53115905010969e-06	0,00355482497843123	70	219	137	25	18	47	66,1130773318423	228,026191598366	154,997329017981	23,6687696630698	19,205737346748	36,3917462409608
14	THSD1	-intron (VPS36, intron 6 of 13)	Interval_29743	chr13	52428363	52428594	+	232	29,3397921453024	2,36495940063567	0,570483651584966	4,14553404653252	3,39022619303344e-05	0,031882287918865	25	79	37	12	5	15	23,6118133328008	82,2560234532918	41,8605925085058	11,3610094382735	5,33492704076334	11,614387098179
15	VPS36	-intron (VPS36, intron 6 of 13)	Interval_29744	chr13	52431720	52432814	+	1095	109,652162590021	3,32642393223793	0,561852527084376	5,92045736538689	3,21047517936026e-09	4,02035697744383e-05	78	339	152	21	13	33	73,6688575983386	352,972050008429	171,967839494402	19,8817665169786	13,8708103059847	25,5516516159937
16	EID1	-intron (SHC4, intron 5 of 11)	Interval_35721	chr15	48868129	48869747	+	1619	122,110443414977	2,17274518340761	0,537119062741873	4,04518352470349	5,22821504561613e-05	0,0422195413460826	84	323	163	53	25	72	79,3356927982108	336,312602220421	184,412880510445	50,177791685708	26,6746352038167	55,7490580712591
17	LINC00277	-intron (LINC00277, intron 1 of 3)	Interval_36355	chr15	69080807	69083011	+	2205	154,436434161834	2,66261514949464	0,501570313416732	5,30855809897662	1,10495865081604e-07	0,000410453465225382	127	424	211	47	42	48	119,948011730628	441,475366382224	238,718514034993	44,4972869665712	44,8133871424121	37,1660387141727
18	LINC00277	-intron (LINC00277, intron 1 of 3)	Interval_36356	chr15	69087428	69088188	+	761	62,4182157368772	1,94600834218291	0,478526627149838	4,06666678879202	4,76903564391944e-05	0,0393673294548563	58	135	90	30	27	26	54,7794069320979	140,564090711321	101,823062858528	28,4025235956838	28,8086060201221	20,1316043035102
19	LINC00277	-intron (LINC00277, intron 3 of 3)	Interval_36357	chr15	69092093	69093911	+	1819	119,649449761668	1,86780979786574	0,450412371517523	4,14688830942351	3,37024364892551e-05	0,031882287918865	131	269	141	48	58	61	123,725901863876	280,086965935892	159,52279847836	45,444037753094	61,8851536728548	47,2318408659278
20	PDE8A	-intron (PDE8A, intron 1 of 21)	Interval_37068	chr15	85047296	85047844	+	549	30,2150449904957	2,66025660140448	0,551826272259128	4,820822666731	1,42967406234071e-06	0,00342628306817673	26	67	55	7	9	11	24,5562858661129	69,7614376122854	62,2252050802113	6,62725550565954	9,60286867337402	8,51721720533125
21	LYRM1	-intron (LYRM1, intron 2 of 4)	Interval_38489	chr16	20904752	20904982	+	231	26,0852051554018	3,50015046791509	0,630152341420231	5,55445126177979	2,78485199403016e-08	0,000169591016867964	24	73	40	5	3	6	22,6673407994888	76,0087305327886	45,2546946037901	4,73375393261396	3,20095622445801	4,64575483927159
22	LYRM1	-intron (LYRM1, intron 2 of 4)	Interval_38491	chr16	20910569	20911568	+	1000	60,2102597887992	2,12040551207199	0,529137723119491	4,00728471894103	6,14208033950591e-05	0,0485439973045652	39	149	90	25	20	29	36,8344287991693	155,141107525829	101,823062858528	23,6687696630698	21,3397081630534	22,454481723146
23	LOC102723323	Intergenic	Interval_39638	chr16	51431366	51432262	+	897	42,4241036992607	-3,02090131252086	0,510407901998877	-5,91860216248672	3,24689295958744e-09	4,02035697744383e-05	10	7	10	87	48	120	9,44472533312033	7,2885084072537	11,3136736509475	82,3673184274829	51,2152995913281	92,9150967854318
24	LOC102723323	Intergenic	Interval_39641	chr16	51490579	51491523	+	945	41,3722340010811	-1,96715112725852	0,482749965401174	-4,07488610718756	4,60368724050616e-05	0,0388661063816959	16	20	13	89	38	94	15,1115605329925	20,8243097350106	14,7077757462318	84,2608200005285	40,5454455098014	72,7834924819216
25	LOC102723323	Intergenic	Interval_39648	chr16	51544909	51546320	+	1412	43,2923802946425	-2,25642371679498	0,484529004417718	-4,65694250751126	3,20940021886143e-06	0,00581551147463104	20	13	11	91	43	107	18,8894506662407	13,5358013277569	12,4450410160423	86,1543215735741	45,8803725505648	82,8492946336767
26	LOC102723323	Intergenic	Interval_39650	chr16	51553993	51555099	+	1107	48,9655278517454	-2,85682081420294	0,535918721639099	-5,33069791901539	9,7836042664453e-08	0,000382554374614221	19	6	10	112	44	136	17,9449781329286	6,24729292050317	11,3136736509475	106,036088090553	46,9473579587174	105,303776356823
27	LOC102723323	Intergenic	Interval_39652	chr16	51569224	51570003	+	780	55,1094403237078	-2,61287239616481	0,477262602330929	-5,47470592374859	4,38238763422444e-08	0,000203487952818398	18	11	16	115	59	145	17,0005055996166	11,4533703542558	18,101877841516	108,876340450121	62,9521390810074	112,27240861573
28	LOC102723323	Intergenic	Interval_39654	chr16	51576636	51578273	+	1638	86,7217504256166	-2,60134783239755	0,47037624284796	-5,53035548021584	3,19582495814073e-08	0,000169591016867964	21	29	21	180	81	245	19,8339231995527	30,1952491157653	23,7587146669898	170,415141574103	86,4258180603662	189,701655936923
29	LOC102723323	Intergenic	Interval_39656	chr16	51624349	51626049	+	1701	90,0183283582313	-2,83257217509004	0,480908591569106	-5,89004277475673	3,8609566968728e-09	4,09774365543958e-05	32	13	20	205	93	233	30,2231210659851	13,5358013277569	22,627347301895	194,083911237172	99,2296429581982	180,41014625838
30	LOC102723323	Intergenic	Interval_39658	chr16	51635884	51639101	+	3218	189,900872079953	-3,38522353987937	0,481072789980358	-7,03682189137654	1,96673987064463e-12	7,30575026049008e-08	50	25	23	434	179	566	47,2236266656017	26,0303871687632	26,0214493971793	410,889841350892	190,990388059328	438,249539837953
31	LOC102723323	Intergenic	Interval_39659	chr16	51640214	51640430	+	217	16,388998902013	-2,56318297409468	0,603131601872347	-4,24979053682081	2,1397051044995e-05	0,0233772222542031	8	3	3	36	18	40	7,55578026649627	3,12364646025159	3,39410209528426	34,0830283148205	19,205737346748	30,9716989284773
32	RP11-7O14.1	-intron (RP11-7O14.1, intron 1 of 3)	Interval_39661	chr16	51754775	51757272	+	2498	103,406908222884	-2,72493319578086	0,476805046872754		1,09714371399595e-08	9,05667754932238e-05	32	20	27	242	90	276	30,2231210659851	20,8243097350106	30,5469188575583	229,113690338516	96,0286867337402	213,704722606493
33	RP11-7O14.1	-intron (RP11-7O14.1, intron 1 of 3)	Interval_39662	chr16	51759203	51759693	+	491	29,9987671397471	-2,53703500430909	0,545814669448266	-4,64816199768621	3,34905852501264e-06	0,00586398270820247	12	9	5	61	26	88	11,3336703997444	9,37093938075476	5,65683682547376	57,7517979778903	27,7416206119694	68,13773764265
34	NUDT7	-promoter-TSS (NUDT7)	Interval_41144	chr16	77722043	77723058	+	1016	51,4547258656224	-2,48135310075364	0,487653905419961	-5,08834866936364	3,6119483793892e-07	0,00116670643891288	22	13	11	108	51	136	20,7783957328647	13,5358013277569	12,4450410160423	102,249084944462	54,4162558157861	105,303776356823
35	WWOX	-promoter-TSS (WWOX)	Interval_41154	chr16	78099240	78100166	+	927	75,6941305261513	-2,43366040047999	0,509721658317289	-4,77448890148021	1,80164218208109e-06	0,00360061824062957	38	15	17	174	62	197	35,8899562658573	15,6182323012579	19,2332452066108	164,734636854966	66,1530953054655	152,535617222751
36	MIR4744	-intron (DYM, intron 13 of 16)	Interval_50202	chr18	49245355	49245989	+	635	38,4278050281315	2,16700449160291	0,506787937939713	4,27595909328982	1,90316169744263e-05	0,0211032226847918	34	83	62	16	12	18	32,1120661326091	86,4208854002939	70,1447766358746	15,1480125843647	12,803824897832	13,9372645178148
37	ITGB6	Intergenic	Interval_63001	chr2	160225806	160226270	+	465	79,3598060900849	1,99699308688294	0,488134918546756	4,09106788104456	4,29391415444688e-05	0,037530325208979	74	188	102	40	21	45	69,8909674650905	195,748511509099	115,399471239665	37,8700314609117	22,406693571206	34,8431612945369
38	TRIP12	-intron (TRIP12, intron 9 of 41)	Interval_65120	chr2	229815291	229816480	+	1190	83,5461265263992	2,32924046109439	0,568790383876684	4,09507707429769	4,22027966324876e-05	0,0373258615502071	45	223	127	36	16	41	42,5012639990415	232,191053545368	143,683655367033	34,0830283148205	17,0717665304427	31,7459914016892
39	TRIP12	-intron (TRIP12, intron 8 of 41)	Interval_65121	chr2	229818371	229818665	+	295	20,0289994990206	3,10980116501654	0,669758666792503	4,64316673931147	3,43109229810196e-06	0,00586398270820247	12	44	45	4	2	8	11,3336703997444	45,8134814170233	50,9115314292638	3,78700314609117	2,13397081630534	6,19433978569545
40	EPB41L1	-intron (EPB41L1, intron 1 of 22)	Interval_68071	chr20	36099133	36100185	+	1053	94,6847973240484	2,0752528945391	0,45320376054156	4,57907253915823	4,67042218277518e-06	0,00754303641793297	109	217	115	35	40	43	102,947506131012	225,943760624865	130,107246985896	33,1362775282977	42,6794163261067	33,2945763481131
41	LOC101927439	Intergenic	Interval_76488	chr3	82739614	82741455	+	1842	53,7481564409928	2,41710919394294	0,58442503905339	4,13587548859646	3,53603893911032e-05	0,0327980342472745	34	140	83	29	8	19	32,1120661326091	145,770168145074	93,9034913028644	27,455772809161	8,53588326522135	14,7115569910267
42	LINC00971	Intergenic	Interval_76550	chr3	84108263	84110193	+	1931	247,557973146326	2,25026636172828	0,544423516991299	4,13330117362333	3,5758964828843e-05	0,0327980342472745	155	642	365	106	45	141	146,393242663365	668,46034249384	412,949088259584	100,355583371416	48,0143433668701	109,175238722882
43	ANTXR2	Intergenic	Interval_84952	chr4	80097635	80098300	+	666	24,1165236518189	2,38292957102567	0,572465841703193	4,16257075520176	3,14684586053822e-05	0,0311718159355955	21	62	33	8	5	13	19,8339231995527	64,5553601785328	37,3351230481268	7,57400629218234	5,33492704076334	10,0658021517551
44	ANTXR2	Intergenic	Interval_84953	chr4	80100685	80102042	+	1358	48,7355343458566	2,31345736675658	0,538772642194639	4,29393993973586	1,75529977302602e-05	0,0203760134433472	37	133	62	17	14	23	34,9454837325452	138,48165973782	70,1447766358746	16,0947633708875	14,9377957141374	17,8087268838744
45	FGF5	Intergenic	Interval_84981	chr4	80255053	80256639	+	1587	60,4275008524111	2,49642493488245	0,569971625434557	4,37991089991388	1,18727844847645e-05	0,0154748206618703	38	179	76	19	13	29	35,8899562658573	186,377572128345	85,9839197472011	17,988264943933	13,8708103059847	22,454481723146
46	LINC01216	Intergenic	Interval_85169	chr4	100738403	100738981	+	579	19,506580356437	-2,41733562954787	0,564411529701169	-4,28293098623932	1,84447394687958e-05	0,0208022739900987	7	7	4	44	20	46	6,61130773318423	7,2885084072537	4,52546946037901	41,6570346070028	21,3397081630534	35,6174537677488
47	RP11-318I4.1	Intergenic	Interval_85448	chr4	125847577	125848524	+	948	37,0357880332781	3,16728667589421	0,581593433620227	5,44587764029401	5,15505662510031e-08	0,000225285071675634	31	104	55	7	9	8	29,278648532673	108,286410622055	62,2252050802113	6,62725550565954	9,60286867337402	6,19433978569545
48	RAPGEF2	Intergenic	Interval_85771	chr4	159547801	159549573	+	1773	61,0896175789854	2,33444240211677	0,47545731765907	4,90988847034783	9,11282063484209e-07	0,00270807513369729	65	127	99	24	22	19	61,3907146652822	132,234366817317	112,00536914438	22,722018876547	23,4736789793587	14,7115569910267
49	RAPGEF2	Intergenic	Interval_85773	chr4	159593274	159595897	+	2624	108,103799815894	3,40714759822582	0,547067569911702	6,22801969192899	4,72367707669708e-10	1,06831681069236e-05	77	316	169	19	15	28	72,7243850650266	329,024093813167	191,201084701013	17,988264943933	16,00478112229	21,6801892499341
50	RAPGEF2	Intergenic	Interval_85775	chr4	159604787	159605134	+	348	33,5184234333569	4,03979522651308	0,692367464092452	5,83475601616896	5,38693350114151e-09	5,00264313250382e-05	20	98	61	3	2	8	18,8894506662407	102,039117701552	69,0134092707799	2,84025235956838	2,13397081630534	6,19433978569545
51	RAPGEF2	Intergenic	Interval_85776	chr4	159606203	159608718	+	2516	227,565215668081	4,4176513414532	0,582112577546578	7,58899826571729	3,22388076300675e-14	2,39511773526061e-09	134	729	370	16	25	25	126,559319463812	759,046089841136	418,605925085058	15,1480125843647	26,6746352038167	19,3573118302983
52	ANXA10	-intron (ANXA10, intron 3 of 11)	Interval_85823	chr4	168141861	168142088	+	228	33,7906127835001	2,78600597539744	0,584060503870508	4,77006398641043	1,84167408967095e-06	0,00360061824062957	27	101	41	8	9	11	25,5007583994249	105,162764161803	46,3860619688848	7,57400629218234	9,60286867337402	8,51721720533125
53	ANXA10	-intron (ANXA10, intron 3 of 11)	Interval_85824	chr4	168143878	168145205	+	1328	173,210027414276	2,91740277987992	0,527454139546818	5,53110225352769	3,1822474369073e-08	0,000169591016867964	120	473	276	36	33	67	113,336703997444	492,494925233	312,257392766151	34,0830283148205	35,2105184690381	51,8775957051994
54	LSP1P3	Intergenic	Interval_87117	chr5	28368386	28370076	+	1691	86,9709644441749	2,68155456876348	0,555966734529462	4,82322844555258	1,41253032349702e-06	0,00342628306817673	59	236	133	19	16	45	55,72387946541	245,726854873125	150,471859557602	17,988264943933	17,0717665304427	34,8431612945369
55	RGMB	Intergenic	Interval_89865	chr5	98309814	98310563	+	750	28,9262038356612	-2,20065107576404	0,502365758785789	-4,38057538213389	1,18366333841278e-05	0,0154748206618703	11	8	11	53	32	75	10,3891978664324	8,32972389400423	12,4450410160423	50,177791685708	34,1435330608854	58,0719354908949
56	LOC101927388	Intergenic	Interval_98343	chr6	102852998	102853889	+	892	71,7321167123515	2,64905956718121	0,584707870476766	4,53056936794983	5,88249355256505e-06	0,00910475194793156	36	210	105	20	15	31	34,0010111992332	218,655252217611	118,793573334949	18,9350157304558	16,00478112229	24,0030666695699
57	LOC102724443	Intergenic	Interval_98346	chr6	102980737	102982200	+	1464	55,9223584453011	2,36811387637156	0,522471932987931	4,53251883374616	5,82844775910875e-06	0,00910475194793156	43	142	82	20	15	25	40,6123189324174	147,852599118575	92,7721239377696	18,9350157304558	16,00478112229	19,3573118302983
58	LOC102724443	Intergenic	Interval_98348	chr6	102994115	102995368	+	1254	28,9199451879587	2,25474467621191	0,542910104690852	4,15307185615163	3,28041673639598e-05	0,0316509091684502	26	73	38	12	8	13	24,5562858661129	76,0087305327886	42,9919598736006	11,3610094382735	8,53588326522135	10,0658021517551
59	LOC102724443	Intergenic	Interval_98349	chr6	102997396	102998876	+	1481	75,8531536457391	2,83332416463364	0,586417411776484	4,8315826026557	1,35451998246385e-06	0,00342628306817673	44	236	99	25	12	25	41,5567914657295	245,726854873125	112,00536914438	23,6687696630698	12,803824897832	19,3573118302983
60	LOC102724443	Intergenic	Interval_98350	chr6	103000614	103002549	+	1936	97,2702562099268	2,48899014187808	0,587418385890065	4,23716758219395	2,26357189391435e-05	0,0240183353184279	55	287	128	45	15	38	51,9459893321618	298,828844697402	144,815022732128	42,6037853935256	16,00478112229	29,4231139820534
61	LOC102724443	Intergenic	Interval_98354	chr6	103272507	103273314	+	808	30,2818675282916	2,8313753420955	0,6557331949303	4,31787709389404	1,57537108676114e-05	0,0188772651852815	15	94	42	11	3	11	14,1670879996805	97,8742557545497	47,5174293339796	10,4142586517507	3,20095622445801	8,51721720533125
62	HINT3	-promoter-TSS (NCOA7)	Interval_99073	chr6	125918377	125919583	+	1207	150,148524688603	2,89301754076422	0,527365764915057	5,48578943350674	4,11626983127596e-08	0,000203487952818398	115	440	201	45	26	47	108,614341330884	458,134814170233	227,404840384045	42,6037853935256	27,7416206119694	36,3917462409608
63	HINT3	-TTS (NCOA7)	Interval_99075	chr6	125930739	125934918	+	4180	207,760593561785	2,01706665950623	0,463804843565864	4,34895557363835	1,36787416322501e-05	0,0175212888290475	170	456	322	82	81	107	160,560330663046	474,794261958241	364,30029156051	77,6335644948689	86,4258180603662	82,8492946336767
64	HINT3	Intergenic	Interval_99076	chr6	125939225	125941120	+	1896	212,924049940129	3,13633508260301	0,506098594307478	6,19708317288379	5,75191100476417e-10	1,06831681069236e-05	176	601	314	53	33	58	166,227165862918	625,770507537068	355,249352639752	50,177791685708	35,2105184690381	44,908963446292
65	HINT3	Intergenic	Interval_99077	chr6	125942866	125943324	+	459	66,8187706977943	2,43134415041865	0,578881435895903	4,20007276041905	2,66829218976729e-05	0,0271555385827919	45	182	94	36	10	23	42,5012639990415	189,501218588596	106,348532318907	34,0830283148205	10,6698540815267	17,8087268838744
66	HINT3	Intergenic	Interval_99078	chr6	125945498	125949121	+	3624	333,026874167612	2,93897982406258	0,518222890579939	5,67126593110078	1,41746169468103e-08	0,000105307481682938	245	926	506	85	51	123	231,395770661448	964,16554073099	572,471886737944	80,4738168544373	54,4162558157861	95,2379742050676
67	HINT3	Intergenic	Interval_99079	chr6	125952938	125953810	+	873	161,225518643631	2,29227435962246	0,480553937085065	4,77006675572549	1,84164877061275e-06	0,00360061824062957	149	402	216	63	38	82	140,726407463493	418,568625673713	244,375350860466	59,6452995509359	40,5454455098014	63,4919828033784
68	ARHGAP18	-intron (ARHGAP18, intron 2 of 14)	Interval_99145	chr6	129637607	129639942	+	2336	83,5162495035616	2,05434211940003	0,485197486702689	4,23403289526694	2,29537346399846e-05	0,0240183353184279	78	203	105	27	36	43	73,6688575983386	211,366743810357	118,793573334949	25,5622712361154	38,4114746934961	33,2945763481131
69	ARHGAP18	-intron (ARHGAP18, intron 1 of 14)	Interval_99146	chr6	129644105	129646381	+	2277	144,879133483729	2,38707432641169	0,538060090568366	4,43644560943029	9,14564295831513e-06	0,0132913294564312	87	394	210	54	34	67	82,1691103981469	410,238901779708	237,587146669898	51,1245424722308	36,2775038771907	51,8775957051994
70	ARHGAP18	-intron (ARHGAP18, intron 1 of 14)	Interval_99147	chr6	129649050	129649597	+	548	27,654541441609	2,46313525694342	0,53363804726741	4,61574145538601	3,91694337953069e-06	0,00646669943323275	29	62	43	11	6	11	27,389703466049	64,5553601785328	48,6487966990743	10,4142586517507	6,40191244891601	8,51721720533125
71	RP3-332B22.1	Intergenic	Interval_99609	chr6	140070469	140072386	+	1918	59,4670907144033	2,26732232860941	0,526721369045539	4,30459529811364	1,67291268790643e-05	0,0197278892575607	46	154	81	16	23	28	43,4457365323535	160,347184959581	91,6407565726749	15,1480125843647	24,5406643875114	21,6801892499341
72	CD36	Intergenic	Interval_105087	chr7	80705251	80706245	+	995	86,375241079354	2,27971645828951	0,54180523352768	4,20763092937721	2,58061887373823e-05	0,0266280441648104	52	218	136	38	20	40	49,1125717322257	226,984976111615	153,865961652886	35,9765298878661	21,3397081630534	30,9716989284773
73	LAMB1	-intron (LAMB1, intron 4 of 33)	Interval_106475	chr7	107995277	107996546	+	1270	49,5200215477821	2,28917879200278	0,478016490293815	4,78891176033639	1,67688191303715e-06	0,00360061824062957	55	112	69	17	17	21	51,9459893321618	116,616134516059	78,0643481915379	16,0947633708875	18,1387519385954	16,2601419374506
74	LAMB1	-intron (LAMB1, intron 4 of 33)	Interval_106476	chr7	107997970	107998450	+	481	25,5137993613265	2,50321634720794	0,555910961107622	4,50290877916928	6,70296595899044e-06	0,0101629275508424	24	63	37	9	7	9	22,6673407994888	65,5965756652833	41,8605925085058	8,52075707870513	7,46889785706868	6,96863225890738
75	LRRN3	-intron (IMMP2L, intron 4 of 6)	Interval_106529	chr7	111198081	111198779	+	699	66,6982214291528	2,34804843987116	0,553542494529421	4,24185760456799	2,21677328366415e-05	0,0238682228352552	38	174	104	23	17	33	35,8899562658573	181,171494694592	117,662205969854	21,7752680900242	18,1387519385954	25,5516516159937
76	PSD3	-intron (PSD3, intron 2 of 15)	Interval_109205	chr8	18886778	18889332	+	2555	140,05829817762	2,21287616301812	0,503839795936585	4,39202337898818	1,12300619859143e-05	0,0151693635476278	106	369	183	58	41	65	100,114088531076	384,208514610945	207,04022781234	54,9115456183219	43,7464017342594	50,3290107587756
77	LOC101929492	-intron (NRG1, intron 1 of 11)	Interval_110045	chr8	31654383	31654894	+	512	31,3789963178815	2,37470796162105	0,547201957372961	4,33972855839494	1,42658821860891e-05	0,0176642530875187	26	74	50	10	7	17	24,5562858661129	77,0499460195391	56,5683682547376	9,46750786522792	7,46889785706868	13,1629720446028
78	LOC101929492	-intron (NRG1, intron 1 of 11)	Interval_110046	chr8	31656185	31657471	+	1287	87,9400156684259	2,65048861933288	0,5468058035595	4,84722108302289	1,25202876406407e-06	0,00342628306817673	53	236	141	28	19	33	50,0570442655378	245,726854873125	159,52279847836	26,5090220226382	20,2727227549007	25,5516516159937
79	LOC101929492	-intron (NRG1, intron 1 of 11)	Interval_110048	chr8	31661171	31661813	+	643	34,9321808743789	2,72549844441087	0,587308065180353	4,6406623814606	3,47294145021615e-06	0,00586398270820247	28	89	56	13	3	15	26,4452309327369	92,6681783207971	63,3565724453061	12,3077602247963	3,20095622445801	11,614387098179
80	LOC101929492	-intron (NRG1, intron 1 of 11)	Interval_110049	chr8	31664684	31665959	+	1276	94,1256510391758	2,31481222511556	0,560830163364159	4,12747454814142	3,66769011266001e-05	0,0332297196999817	53	255	137	38	19	49	50,0570442655378	265,509949121385	154,997329017981	35,9765298878661	20,2727227549007	37,9403311873846
81	NRG1-IT1	-intron (NRG1, intron 1 of 11)	Interval_110062	chr8	31729985	31730356	+	372	16,9488381300897	2,65751349561069	0,651681005095549	4,07793609884494	4,54372498553336e-05	0,0388008000402563	11	46	26	7	4	4	10,3891978664324	47,8959123905243	29,4155514924635	6,62725550565954	4,26794163261067	3,09716989284773
82	RP11-150O12.6	Intergenic	Interval_110164	chr8	37543153	37544497	+	1345	190,284668582216	1,93424967740988	0,470344327308125	4,1124120460429	3,91546659953144e-05	0,0350472000095168	169	438	256	86	56	123	159,615858129734	456,052383196732	289,630045464256	81,4205676409601	59,7511828565494	95,2379742050676
83	RP11-150O12.6	Intergenic	Interval_110165	chr8	37545438	37546041	+	604	75,346180819809	1,96120052791592	0,457956531186072	4,28250367526491	1,84802078708158e-05	0,0208022739900987	78	152	113	41	24	36	73,6688575983386	158,26475398608	127,844512255707	38,8167822474345	25,607649795664	27,8745290356295
84	LOC100130298	Intergenic	Interval_111240	chr8	60948485	60951323	+	2839	207,591236905612	1,90299886655907	0,458161868556592	4,15355139124593	3,27354650801931e-05	0,0316509091684502	198	475	266	91	99	92	187,005561595783	494,577356206501	300,943719115204	86,1543215735741	105,631555407114	71,2349075354977
85	ZNF706	Intergenic	Interval_111754	chr8	101142325	101143992	+	1668	84,9076910932386	2,04875006472179	0,489664801942352	4,1839847515995	2,8644333271025e-05	0,0287577493473549	68	201	121	34	30	45	64,2241322652183	209,284312836856	136,895451176465	32,1895267417749	32,0095622445801	34,8431612945369
86	ZNF706	Intergenic	Interval_111755	chr8	101147429	101148155	+	727	31,3643977425138	2,3495677692877	0,541149819681845	4,34180643480407	1,41316007857738e-05	0,0176642530875187	29	76	45	7	11	16	27,389703466049	79,1323769930402	50,9115314292638	6,62725550565954	11,7368394896794	12,3886795713909
87	RP11-475I24.8	Intergenic	Interval_113708	chr9	42507439	42508673	+	1235	76,7664582435164	2,34894471808089	0,530395953514809	4,4286625916261	9,48192240441031e-06	0,0132913294564312	51	203	111	26	23	34	48,1680991989137	211,366743810357	125,581777525517	24,6155204495926	24,5406643875114	26,3259440892057
88	TJP2	-intron (TJP2, intron 2 of 21)	Interval_113827	chr9	69180392	69181352	+	961	82,4754701020513	2,77035434353698	0,511348728249182	5,41773977422893	6,03571767379356e-08	0,000249117540632858	64	200	144	23	20	26	60,4462421319701	208,243097350106	162,916900573644	21,7752680900242	21,3397081630534	20,1316043035102
89	PALM2	-intron (PALM2, intron 1 of 6)	Interval_115672	chr9	109677726	109680482	+	2757	94,1151594232735	2,37317655270326	0,494562774506903	4,79853453400209	1,59830752873378e-06	0,0035982745827945	79	223	147	35	33	30	74,6133301316506	232,191053545368	166,311002668929	33,1362775282977	35,2105184690381	23,2287741963579
90	PALM2-AKAP2	-intron (PALM2, intron 2 of 6)	Interval_115688	chr9	109816112	109818134	+	2023	189,01364423185	2,54013952605289	0,522004055719357	4,86612986665861	1,13804752154692e-06	0,00325188325070328	155	497	269	64	29	96	146,393242663365	517,484096915013	304,337821210488	60,5920503374587	30,9425768364274	74,3320774283454
91	PALM2-AKAP2	-intron (PALM2, intron 4 of 6)	Interval_115693	chr9	109906892	109907655	+	764	42,3144603427103	1,88966951502594	0,468866233086943	4,03029559749835	5,57067532825192e-05	0,0445013099098731	49	90	53	19	17	23	46,2791541322896	93,7093938075476	59,9624703500218	17,988264943933	18,1387519385954	17,8087268838744
92	PALM2-AKAP2	-intron (PALM2, intron 4 of 6)	Interval_115694	chr9	109910044	109913159	+	3116	216,412288150125	2,34808586076236	0,486633269171806	4,82516508737376	1,39887347771591e-06	0,00342628306817673	175	562	296	71	70	92	165,282693329606	585,163103553797	334,884740068047	67,2193058431182	74,6889785706868	71,2349075354977
93	TXNDC8	Intergenic	Interval_115726	chr9	110350777	110352255	+	1479	61,2672709283611	1,99107418636379	0,491931894050474	4,04745902927673	5,1776641173375e-05	0,0422195413460826	54	145	81	24	27	29	51,0015167988498	150,976245578827	91,6407565726749	22,722018876547	28,8086060201221	22,454481723146
94	SLC9A7	Intergenic	Interval_119912	chrX	46791930	46793915	+	1986	113,868789769608	2,07713613945935	0,465186072725688	4,46517267227861	8,00042013813725e-06	0,0118875042664526	118	279	133	44	40	60	111,44775893082	290,499120803398	150,471859557602	41,6570346070028	42,6794163261067	46,4575483927159
